# Supplementary material for: A symbiotic MLO gene regulates root development via RALF34-triggered Ca2+ signaling in Lotus japonicus
Source: Plant Physiol. 2026 Jul 9;201(3):kiag485. doi: 10.1093/plphys/kiag485 (PMC13418360; doi:10.1093/plphys/kiag485)
Supplement: kiag485_Supplementary_Data [file kiag485_supplementary_data.zip]

Archive with 4 entries (4 files):
- Binci_et_al_Supplementary_Figures.pdf
- Binci_et_al_Supplementary_Tables_S2-S3-S4.pdf
- Binci_et_al_Supplementary_Table_S1.xlsx
- Binci_et_al_Supplementary_Table_S5.xlsx
