# Supplementary material for: A symbiotic MLO gene regulates root development via RALF34-triggered Ca2+ signaling in Lotus japonicus
Source: Plant Physiol. 2026 Jul 9;201(3):kiag485. doi: 10.1093/plphys/kiag485 (PMC13418360; doi:10.1093/plphys/kiag485)
Supplement: kiag485_Supplementary_Data [file kiag485_supplementary_data.zip › Binci_et_al_Supplementary_Table_S5.xlsx]

## Sheet: Supplementary Table S5
Supplementary table S5. Raw data and statistical analysis for each figure.

## Sheet: Fig. 1C
Fig. 1C (MLO4 induction in myc vs mock)
genotype	condition	gene	ratio
WT	MOCK	MLO4	0.90222		ANOVA (ratio~condition)
WT	MOCK	MLO4	1.13283			gene	term	group1	group2	null.value	estimate	conf.low	conf.high	p.adj	p.adj.signif
WT	MOCK	MLO4	1.05599		1	MLO4	condition	MYC	MOCK	0	-56.5166	-66.1309	-46.9023	8.5e-07	****
WT	MOCK	MLO4	0.997595
WT	MOCK	MLO4	0.911365
WT	MYC	MLO4	50.9311
WT	MYC	MLO4	59.4818
WT	MYC	MLO4	58.0159
WT	MYC	MLO4	71.6528
WT	MYC	MLO4	47.5015

## Sheet: Fig. 2A  and S5
Fig. 2A (trouvelot 3 wpi) and Fig S5 (trouvelot 7 wpi)
genotype	timepoint	parameter	value		ANOVA (parameter ~ genotype)
wt	3 weeks	F%	50		timepoint	parameter	Effect	DFn	DFd	F	p
wt	3 weeks	M%	3.62		3 weeks	a%	genotype	2	22	0.305	0.74
wt	3 weeks	m%	7.24		3 weeks	A%	genotype	2	22	0.691	0.512
wt	3 weeks	a%	40.884		3 weeks	F%	genotype	2	22	0.33	0.722
wt	3 weeks	A%	1.48		3 weeks	m%	genotype	2	22	3.021	0.069
wt	3 weeks	F%	43		3 weeks	M%	genotype	2	22	2.076	0.149
wt	3 weeks	M%	2.77		7 weeks	a%	genotype	1	24	1.319	0.262
wt	3 weeks	m%	6.44186		7 weeks	A%	genotype	1	24	0.898	0.353
wt	3 weeks	a%	31.9495		7 weeks	F%	genotype	1	24	2.145	0.156
wt	3 weeks	A%	0.885		7 weeks	m%	genotype	1	24	0.406	0.53
wt	3 weeks	F%	51		7 weeks	M%	genotype	1	24	0.039	0.845
wt	3 weeks	M%	0.87
wt	3 weeks	m%	1.70588
wt	3 weeks	a%	14.3678
wt	3 weeks	A%	0.125
wt	3 weeks	F%	47
wt	3 weeks	M%	1.69
wt	3 weeks	m%	3.59574
wt	3 weeks	a%	53.2544
wt	3 weeks	A%	0.9
wt	3 weeks	F%	46
wt	3 weeks	M%	1.53
wt	3 weeks	m%	3.32609
wt	3 weeks	a%	32.3529
wt	3 weeks	A%	0.495
wt	3 weeks	F%	47
wt	3 weeks	M%	1
wt	3 weeks	m%	2.12766
wt	3 weeks	a%	20
wt	3 weeks	A%	0.2
wt	3 weeks	F%	53
wt	3 weeks	M%	1.39
wt	3 weeks	m%	2.62264
wt	3 weeks	a%	24.1007
wt	3 weeks	A%	0.335
wt	3 weeks	F%	52
wt	3 weeks	M%	2.48
wt	3 weeks	m%	4.76923
wt	3 weeks	a%	49.1935
wt	3 weeks	A%	1.22
mlo4-1	3 weeks	F%	44
mlo4-1	3 weeks	M%	1.47
mlo4-1	3 weeks	m%	3.34091
mlo4-1	3 weeks	a%	31.9728
mlo4-1	3 weeks	A%	0.47
mlo4-1	3 weeks	F%	44
mlo4-1	3 weeks	M%	2.21
mlo4-1	3 weeks	m%	5.02273
mlo4-1	3 weeks	a%	36.6516
mlo4-1	3 weeks	A%	0.81
mlo4-1	3 weeks	F%	47
mlo4-1	3 weeks	M%	2.03
mlo4-1	3 weeks	m%	4.31915
mlo4-1	3 weeks	a%	37.931
mlo4-1	3 weeks	A%	0.77
mlo4-1	3 weeks	F%	47
mlo4-1	3 weeks	M%	1.04
mlo4-1	3 weeks	m%	2.21277
mlo4-1	3 weeks	a%	23.5577
mlo4-1	3 weeks	A%	0.245
mlo4-1	3 weeks	F%	54
mlo4-1	3 weeks	M%	1.27
mlo4-1	3 weeks	m%	2.35185
mlo4-1	3 weeks	a%	22.4409
mlo4-1	3 weeks	A%	0.285
mlo4-1	3 weeks	F%	44
mlo4-1	3 weeks	M%	1.86
mlo4-1	3 weeks	m%	4.22727
mlo4-1	3 weeks	a%	34.1398
mlo4-1	3 weeks	A%	0.635
mlo4-1	3 weeks	F%	58
mlo4-1	3 weeks	M%	2.14
mlo4-1	3 weeks	m%	3.68966
mlo4-1	3 weeks	a%	32.243
mlo4-1	3 weeks	A%	0.69
mlo4-1	3 weeks	F%	54
mlo4-1	3 weeks	M%	1.32
mlo4-1	3 weeks	m%	2.44444
mlo4-1	3 weeks	a%	29.1667
mlo4-1	3 weeks	A%	0.385
mlo4-1	3 weeks	F%	54
mlo4-1	3 weeks	M%	1.56
mlo4-1	3 weeks	m%	2.88889
mlo4-1	3 weeks	a%	26.6026
mlo4-1	3 weeks	A%	0.415
mlo4-1	3 weeks	F%	37
mlo4-1	3 weeks	M%	2.28
mlo4-1	3 weeks	m%	6.16216
mlo4-1	3 weeks	a%	71.0526
mlo4-1	3 weeks	A%	1.62
wt	7 weeks	F%	92
wt	7 weeks	M%	58.11
wt	7 weeks	m%	63.163
wt	7 weeks	a%	94.1318
wt	7 weeks	A%	54.7
wt	7 weeks	F%	92
wt	7 weeks	M%	72.38
wt	7 weeks	m%	78.6739
wt	7 weeks	a%	94.0315
wt	7 weeks	A%	68.06
wt	7 weeks	F%	91
wt	7 weeks	M%	66.13
wt	7 weeks	m%	72.6703
wt	7 weeks	a%	88.9007
wt	7 weeks	A%	58.79
wt	7 weeks	F%	94
wt	7 weeks	M%	65.55
wt	7 weeks	m%	69.734
wt	7 weeks	a%	80.6407
wt	7 weeks	A%	52.86
wt	7 weeks	F%	81
wt	7 weeks	M%	43.08
wt	7 weeks	m%	53.1852
wt	7 weeks	a%	71.0771
wt	7 weeks	A%	30.62
mlo4-1	7 weeks	F%	81
mlo4-1	7 weeks	M%	55.19
mlo4-1	7 weeks	m%	68.1358
mlo4-1	7 weeks	a%	81.5275
mlo4-1	7 weeks	A%	44.995
mlo4-1	7 weeks	F%	97
mlo4-1	7 weeks	M%	70.12
mlo4-1	7 weeks	m%	72.2887
mlo4-1	7 weeks	a%	87.2233
mlo4-1	7 weeks	A%	61.161
mlo4-1	7 weeks	F%	95
mlo4-1	7 weeks	M%	61.87
mlo4-1	7 weeks	m%	65.1263
mlo4-1	7 weeks	a%	78.0992
mlo4-1	7 weeks	A%	48.32
mlo4-1	7 weeks	F%	84
mlo4-1	7 weeks	M%	57.31
mlo4-1	7 weeks	m%	68.2262
mlo4-1	7 weeks	a%	78.1277
mlo4-1	7 weeks	A%	44.775
mlo4-1	7 weeks	F%	81
mlo4-1	7 weeks	M%	58.86
mlo4-1	7 weeks	m%	72.6667
mlo4-1	7 weeks	a%	87.8355
mlo4-1	7 weeks	A%	51.7
mlo4-1	7 weeks	F%	85
mlo4-1	7 weeks	M%	64.33
mlo4-1	7 weeks	m%	75.68
mlo4-1	7 weeks	a%	82.21
mlo4-1	7 weeks	A%	52.88
mlo4-1	7 weeks	F%	90
mlo4-1	7 weeks	M%	73.48
mlo4-1	7 weeks	m%	81.64
mlo4-1	7 weeks	a%	89.66
mlo4-1	7 weeks	A%	65.88
mlo4-1	7 weeks	F%	86.84
mlo4-1	7 weeks	M%	78.49
mlo4-1	7 weeks	m%	90.38
mlo4-1	7 weeks	a%	91.91
mlo4-1	7 weeks	A%	72.14
mlo4-1	7 weeks	F%	97
mlo4-1	7 weeks	M%	82.12
mlo4-1	7 weeks	m%	84.66
mlo4-1	7 weeks	a%	85.18
mlo4-1	7 weeks	A%	69.95
mlo4-1	7 weeks	F%	96.94
mlo4-1	7 weeks	M%	58.03
mlo4-1	7 weeks	m%	59.86
mlo4-1	7 weeks	a%	51.06
mlo4-1	7 weeks	A%	29.63
mlo4-1	7 weeks	F%	99
mlo4-1	7 weeks	M%	75.06
mlo4-1	7 weeks	m%	75.82
mlo4-1	7 weeks	a%	60.99
mlo4-1	7 weeks	A%	45.78
mlo4-1	7 weeks	F%	93
mlo4-1	7 weeks	M%	62.48
mlo4-1	7 weeks	m%	67.18
mlo4-1	7 weeks	a%	57.69
mlo4-1	7 weeks	A%	36.04
mlo4-1	7 weeks	F%	97.4
mlo4-1	7 weeks	M%	83.96
mlo4-1	7 weeks	m%	86.2
mlo4-1	7 weeks	a%	61.93
mlo4-1	7 weeks	A%	52
wt	7 weeks	F%	96.74
wt	7 weeks	M%	74.16
wt	7 weeks	m%	76.66
wt	7 weeks	a%	64.05
wt	7 weeks	A%	47.5
wt	7 weeks	F%	97.94
wt	7 weeks	M%	72.92
wt	7 weeks	m%	74.45
wt	7 weeks	a%	66.04
wt	7 weeks	A%	48.15
wt	7 weeks	F%	96.88
wt	7 weeks	M%	83.39
wt	7 weeks	m%	86.08
wt	7 weeks	a%	66.89
wt	7 weeks	A%	55.78
wt	7 weeks	F%	100
wt	7 weeks	M%	71.51
wt	7 weeks	m%	71.51
wt	7 weeks	a%	56.18
wt	7 weeks	A%	40.18
wt	7 weeks	F%	100
wt	7 weeks	M%	76.01
wt	7 weeks	m%	76.01
wt	7 weeks	a%	56.5
wt	7 weeks	A%	42.95
wt	7 weeks	F%	97.96
wt	7 weeks	M%	74.08
wt	7 weeks	m%	75.63
wt	7 weeks	a%	65.59
wt	7 weeks	A%	48.59
wt	7 weeks	F%	92
wt	7 weeks	M%	65.41
wt	7 weeks	m%	71.1
wt	7 weeks	a%	53.08
wt	7 weeks	A%	34.72
wt	7 weeks	F%	96
wt	7 weeks	M%	68.56
wt	7 weeks	m%	71.42
wt	7 weeks	a%	52.42
wt	7 weeks	A%	35.94
mlo4-3	3 weeks	F%	33
mlo4-3	3 weeks	M%	1.77
mlo4-3	3 weeks	m%	5.36
mlo4-3	3 weeks	a%	32.54
mlo4-3	3 weeks	A%	0.58
mlo4-3	3 weeks	F%	31
mlo4-3	3 weeks	M%	1.38
mlo4-3	3 weeks	m%	4.45
mlo4-3	3 weeks	a%	28.84
mlo4-3	3 weeks	A%	0.4
mlo4-3	3 weeks	F%	54
mlo4-3	3 weeks	M%	3.6
mlo4-3	3 weeks	m%	6.67
mlo4-3	3 weeks	a%	41.14
mlo4-3	3 weeks	A%	1.48
mlo4-3	3 weeks	F%	65
mlo4-3	3 weeks	M%	3.36
mlo4-3	3 weeks	m%	5.17
mlo4-3	3 weeks	a%	28.9
mlo4-3	3 weeks	A%	0.97
mlo4-3	3 weeks	F%	17
mlo4-3	3 weeks	M%	0.5
mlo4-3	3 weeks	m%	2.94
mlo4-3	3 weeks	a%	7.2
mlo4-3	3 weeks	A%	0.04
mlo4-3	3 weeks	F%	60
mlo4-3	3 weeks	M%	5.63
mlo4-3	3 weeks	m%	9.38
mlo4-3	3 weeks	a%	31.83
mlo4-3	3 weeks	A%	1.79
mlo4-3	3 weeks	F%	53
mlo4-3	3 weeks	M%	3.13
mlo4-3	3 weeks	m%	5.91
mlo4-3	3 weeks	a%	36.87
mlo4-3	3 weeks	A%	1.15

## Sheet: Fig. 2D
Fig. 2D (phosphate accumulation in leaves)
genotype	condition	Pi (relative to wt)		Kruskal-Wallis (parameter ~ genotype)
wt	mock	0.918852		condition	.y.	n	statistic	df	p	method
wt	mock	0.965453		mock	Pi (relative to wt)	31	2.69483	2	0.26	Kruskal-Wallis
wt	mock	0.734519		myc	Pi (relative to wt)	53	13.2487	2	0.00133	Kruskal-Wallis
wt	mock	1.15666
wt	mock	1.46904		Dunn test (parameter ~ genotype)
wt	myc	1.15454		condition	.y.	group1	group2	n1	n2	statistic	p	p.adj	p.adj.signif
wt	myc	0.806162		mock	fos_rel	wt	mlo4-1	10	10	-0.319715	0.749184	0.749184	ns
wt	myc	0.811442		mock	fos_rel	wt	mlo4-3	10	11	-1.54695	0.121876	0.365628	ns
wt	myc	0.99462		mock	fos_rel	mlo4-1	mlo4-3	10	11	-1.21971	0.222575	0.445151	ns
wt	myc	1.62101		myc	fos_rel	wt	mlo4-1	17	20	3.63942	0.000273257	0.000819771	***
wt	myc	0.804805		myc	fos_rel	wt	mlo4-3	17	16	1.81322	0.0697972	0.139594	ns
wt	myc	0.80742		myc	fos_rel	mlo4-1	mlo4-3	20	16	-1.69646	0.0897979	0.139594	ns
mlo4-1	mock	1.25277
mlo4-1	mock	0.712494
mlo4-1	mock	3.09185
mlo4-1	mock	0.795307
mlo4-1	mock	1.2045
mlo4-1	myc	1.18822
mlo4-1	myc	1.49678
mlo4-1	myc	1.60454
mlo4-1	myc	1.56575
mlo4-1	myc	0.904803
mlo4-1	myc	1.34709
mlo4-1	myc	1.56225
mlo4-1	myc	1.75916
mlo4-1	myc	1.11628
mlo4-1	myc	2.08573
mlo4-3	mock	0.619275
mlo4-3	mock	0.678797
mlo4-3	mock	0.981469
mlo4-3	mock	1.98193
mlo4-3	mock	1.40065
mlo4-3	mock	0.743131
mlo4-3	myc	2.20778
mlo4-3	myc	1.31682
mlo4-3	myc	1.18884
mlo4-3	myc	1.72021
mlo4-3	myc	2.13813
mlo4-3	myc	1.09114
wt	mock	0.919288
wt	mock	1.10438
wt	mock	0.897061
wt	mock	1.1398
wt	mock	1.02254
wt	myc	1.25943
wt	myc	1.19748
wt	myc	0.880654
wt	myc	1.04788
wt	myc	1.01477
wt	myc	0.818401
wt	myc	0.869419
wt	myc	1.43879
wt	myc	0.782875
wt	myc	0.690296
mlo4-1	mock	0.793983
mlo4-1	mock	0.904091
mlo4-1	mock	0.93484
mlo4-1	mock	0.972218
mlo4-1	mock	1.05942
mlo4-1	myc	1.34819
mlo4-1	myc	1.10651
mlo4-1	myc	1.34752
mlo4-1	myc	1.62743
mlo4-1	myc	1.30996
mlo4-1	myc	1.25832
mlo4-1	myc	1.12943
mlo4-1	myc	1.31666
mlo4-1	myc	0.987425
mlo4-1	myc	1.13331
mlo4-3	mock	0.695097
mlo4-3	mock	0.934947
mlo4-3	mock	0.846686
mlo4-3	mock	0.81931
mlo4-3	mock	0.841813
mlo4-3	myc	1.3653
mlo4-3	myc	1.09465
mlo4-3	myc	0.778313
mlo4-3	myc	1.09032
mlo4-3	myc	1.07483
mlo4-3	myc	0.956496
mlo4-3	myc	1.02712
mlo4-3	myc	0.897132
mlo4-3	myc	1.01983
mlo4-3	myc	0.883762

## Sheet: Fig. 2E and S4
Fig. 2E (AM marker genes) and Fig. S4 (expression of MLO4 in the mutants)
campione	genotype	condition	gene	deltaCt	ratio
79	WT	myc	MLO4	0.195058	0.885503		ANOVA (ratio~genotype)
79	WT	myc	PT4	2.30765	0.943234		gene	Effect	DFn	DFd	F	p	p<.05	ges
79	WT	myc	SbTM1	0.271171	0.943243		PT4	genotype	2	12	7.137	0.009	*	0.543
80	WT	myc	MLO4	0.227806	1.03417		SbTM1	genotype	2	12	7.323	0.008	*	0.55
80	WT	myc	PT4	2.53375	1.03565		MLO4	genotype	2	12	128.249	7.97e-09	*	0.955
80	WT	myc	SbTM1	0.324418	1.12846
81	WT	myc	MLO4	0.222191	1.00868		Tukey (ratio~genotype)
81	WT	myc	PT4	2.18734	0.894056		gene	term	group1	group2	null.value	estimate	conf.low	conf.high	p.adj	p.adj.signif
81	WT	myc	SbTM1	0.313573	1.09074		PT4	genotype	WT	mlo4-1	0	0.432686	0.123686	0.741685	0.00741	**
82	WT	myc	MLO4	0.274419	1.24578		PT4	genotype	WT	mlo4-3	0	0.159715	-0.149285	0.468715	0.382	ns
82	WT	myc	PT4	2.28699	0.934789		PT4	genotype	mlo4-1	mlo4-3	0	-0.272971	-0.58197	0.036029	0.0857	ns
82	WT	myc	SbTM1	0.247423	0.860636		SbTM1	genotype	WT	mlo4-1	0	-0.309993	-0.556121	-0.063866	0.0145	*
83	WT	myc	MLO4	0.181923	0.825874		SbTM1	genotype	WT	mlo4-3	0	-0.301371	-0.547498	-0.0552437	0.0172	*
83	WT	myc	PT4	2.91693	1.19227		SbTM1	genotype	mlo4-1	mlo4-3	0	0.00862229	-0.237505	0.25475	0.995	ns
83	WT	myc	SbTM1	0.280856	0.976929		MLO4	genotype	WT	mlo4-1	0	-0.981881	-1.15542	-0.808344	1.01e-08	****
89	mlo4-1	myc	MLO4	0.00566523	0.0257184		MLO4	genotype	WT	mlo4-3	0	-0.189455	-0.362992	-0.0159174	0.0324	*
89	mlo4-1	myc	PT4	3.45719	1.4131		MLO4	genotype	mlo4-1	mlo4-3	0	0.792426	0.618889	0.965963	1.14e-07	****
89	mlo4-1	myc	SbTM1	0.2926	1.01778
90	mlo4-1	myc	MLO4	0.001872	0.00849832
90	mlo4-1	myc	PT4	2.9809	1.21842
90	mlo4-1	myc	SbTM1	0.195379	0.679609
91	mlo4-1	myc	MLO4	0.00294794	0.0133828
91	mlo4-1	myc	PT4	4.45191	1.81968
91	mlo4-1	myc	SbTM1	0.133724	0.465144
92	mlo4-1	myc	MLO4	0.00502452	0.0228097
92	mlo4-1	myc	PT4	3.67693	1.50291
92	mlo4-1	myc	SbTM1	0.204788	0.712334
93	mlo4-1	myc	MLO4	0.00444662	0.0201863
93	mlo4-1	myc	PT4	2.95862	1.20931
93	mlo4-1	myc	SbTM1	0.165353	0.575166
99	mlo4-3	myc	MLO4	0.199966	0.907783
99	mlo4-3	myc	PT4	2.52674	1.03278
99	mlo4-3	myc	SbTM1	0.227214	0.790343
100	mlo4-3	myc	MLO4	0.183885	0.834781
100	mlo4-3	myc	PT4	3.15869	1.29109
100	mlo4-3	myc	SbTM1	0.233691	0.812872
101	mlo4-3	myc	MLO4	0.163221	0.740974
101	mlo4-3	myc	PT4	2.33942	0.956218
101	mlo4-3	myc	SbTM1	0.180023	0.626192
102	mlo4-3	myc	MLO4	0.184306	0.836692
102	mlo4-3	myc	PT4	3.07135	1.25539
102	mlo4-3	myc	SbTM1	0.182292	0.634086
103	mlo4-3	myc	MLO4	0.161354	0.732497
103	mlo4-3	myc	PT4	3.0902	1.26309
103	mlo4-3	myc	SbTM1	0.181017	0.629652

## Sheet: Fig. 2F-G-H
Fig. 2F-G-H (biomass of myc and mock plants)
genotype	condition	organ	mass (mg)		Kruskal-Wallis (mass ~ genotype)
wt	MYC	shoot	50		condition	organ	.y.	n	statistic	df	p	method
wt	MYC	root	80		MOCK	total	mass	60	10.18	2	0.00616	Kruskal-Wallis
wt	MYC	total	130		MYC	total	mass	208	31.4753	2	1.46e-07	Kruskal-Wallis
wt	MYC	shoot	53		MOCK	root	mass	60	7.74125	2	0.0208	Kruskal-Wallis
wt	MYC	root	74		MYC	root	mass	208	23.6964	2	7.15e-06	Kruskal-Wallis
wt	MYC	total	127		MOCK	shoot	mass	60	11.265	2	0.00358	Kruskal-Wallis
wt	MYC	shoot	59		MYC	shoot	mass	208	9.40057	2	0.00909	Kruskal-Wallis
wt	MYC	root	84
wt	MYC	total	143		Dunn test (mass ~ genotype)
wt	MYC	shoot	37		condition	organ	.y.	group1	group2	n1	n2	statistic	p	p.adj	p.adj.signif
wt	MYC	root	63		MOCK	total	mass	wt	mlo4-1	20	20	-3.14704	0.00164935	0.00494805	**
wt	MYC	total	100		MOCK	total	mass	wt	mlo4-3	20	20	-2.02859	0.0424998	0.0849996	ns
wt	MYC	shoot	52		MOCK	total	mass	mlo4-1	mlo4-3	20	20	1.11844	0.263378	0.263378	ns
wt	MYC	root	80		MYC	total	mass	wt	mlo4-1	64	72	-5.55768	2.73389e-08	8.20168e-08	****
wt	MYC	total	132		MYC	total	mass	wt	mlo4-3	64	72	-2.29205	0.0219027	0.0219027	*
wt	MYC	shoot	38		MYC	total	mass	mlo4-1	mlo4-3	72	72	3.36613	0.000762307	0.00152461	**
wt	MYC	root	72		MOCK	root	mass	wt	mlo4-1	20	20	-2.75451	0.00587806	0.0176342	*
wt	MYC	total	110		MOCK	root	mass	wt	mlo4-3	20	20	-1.71704	0.0859725	0.171945	ns
wt	MYC	shoot	48		MOCK	root	mass	mlo4-1	mlo4-3	20	20	1.03747	0.299517	0.299517	ns
wt	MYC	root	101		MYC	root	mass	wt	mlo4-1	64	72	-4.82093	1.42891e-06	4.28672e-06	****
wt	MYC	total	149		MYC	root	mass	wt	mlo4-3	64	72	-1.97998	0.0477056	0.0477056	*
wt	MYC	shoot	49		MYC	root	mass	mlo4-1	mlo4-3	72	72	2.92838	0.0034073	0.00681461	**
wt	MYC	root	86		MOCK	shoot	mass	wt	mlo4-1	20	20	-3.31975	0.000900982	0.00270295	**
wt	MYC	total	135		MOCK	shoot	mass	wt	mlo4-3	20	20	-2.08786	0.0368101	0.0736201	ns
wt	MYC	shoot	60		MOCK	shoot	mass	mlo4-1	mlo4-3	20	20	1.23189	0.217992	0.217992	ns
wt	MYC	root	107		MYC	shoot	mass	wt	mlo4-1	64	72	-3.02887	0.00245467	0.007364	**
wt	MYC	total	167		MYC	shoot	mass	wt	mlo4-3	64	72	-1.19978	0.230226	0.230226	ns
wt	MYC	shoot	41		MYC	shoot	mass	mlo4-1	mlo4-3	72	72	1.88539	0.0593772	0.118754	ns
wt	MYC	root	65
wt	MYC	total	106
wt	MYC	shoot	52
wt	MYC	root	103
wt	MYC	total	155
wt	MYC	shoot	34
wt	MYC	root	71
wt	MYC	total	105
wt	MYC	shoot	52
wt	MYC	root	103
wt	MYC	total	155
wt	MYC	shoot	60
wt	MYC	root	138
wt	MYC	total	198
wt	MYC	shoot	54
wt	MYC	root	115
wt	MYC	total	169
wt	MYC	shoot	57
wt	MYC	root	117
wt	MYC	total	174
wt	MYC	shoot	63
wt	MYC	root	152
wt	MYC	total	215
wt	MYC	shoot	58
wt	MYC	root	124
wt	MYC	total	182
wt	MYC	shoot	75
wt	MYC	root	145
wt	MYC	total	220
wt	MYC	shoot	38
wt	MYC	root	75
wt	MYC	total	113
wt	MYC	shoot	29
wt	MYC	root	44
wt	MYC	total	73
wt	MYC	shoot	22
wt	MYC	root	45
wt	MYC	total	67
wt	MYC	shoot	47
wt	MYC	root	102
wt	MYC	total	149
wt	MYC	shoot	50
wt	MYC	root	82
wt	MYC	total	132
wt	MYC	shoot	47
wt	MYC	root	101
wt	MYC	total	148
wt	MYC	shoot	58
wt	MYC	root	84
wt	MYC	total	142
wt	MYC	shoot	45
wt	MYC	root	82
wt	MYC	total	127
wt	MYC	shoot	52
wt	MYC	root	92
wt	MYC	total	144
wt	MYC	shoot	47
wt	MYC	root	84
wt	MYC	total	131
wt	MYC	shoot	60
wt	MYC	root	96
wt	MYC	total	156
wt	MYC	shoot	49
wt	MYC	root	81
wt	MYC	total	130
wt	MYC	shoot	47
wt	MYC	root	66
wt	MYC	total	113
mlo4-1	MYC	shoot	31
mlo4-1	MYC	root	56
mlo4-1	MYC	total	87
mlo4-1	MYC	shoot	41
mlo4-1	MYC	root	97
mlo4-1	MYC	total	138
mlo4-1	MYC	shoot	40
mlo4-1	MYC	root	68
mlo4-1	MYC	total	108
mlo4-1	MYC	shoot	43
mlo4-1	MYC	root	62
mlo4-1	MYC	total	105
mlo4-1	MYC	shoot	38
mlo4-1	MYC	root	64
mlo4-1	MYC	total	102
mlo4-1	MYC	shoot	35
mlo4-1	MYC	root	50
mlo4-1	MYC	total	85
mlo4-1	MYC	shoot	31
mlo4-1	MYC	root	42
mlo4-1	MYC	total	73
mlo4-1	MYC	shoot	68
mlo4-1	MYC	root	106
mlo4-1	MYC	total	174
mlo4-1	MYC	shoot	33
mlo4-1	MYC	root	46
mlo4-1	MYC	total	79
mlo4-1	MYC	shoot	38
mlo4-1	MYC	root	60
mlo4-1	MYC	total	98
mlo4-1	MYC	shoot	26
mlo4-1	MYC	root	35
mlo4-1	MYC	total	61
mlo4-1	MYC	shoot	32
mlo4-1	MYC	root	63
mlo4-1	MYC	total	95
mlo4-1	MYC	shoot	35
mlo4-1	MYC	root	62
mlo4-1	MYC	total	97
mlo4-1	MYC	shoot	47
mlo4-1	MYC	root	65
mlo4-1	MYC	total	112
mlo4-1	MYC	shoot	45
mlo4-1	MYC	root	70
mlo4-1	MYC	total	115
mlo4-1	MYC	shoot	43
mlo4-1	MYC	root	63
mlo4-1	MYC	total	106
mlo4-1	MYC	shoot	30
mlo4-1	MYC	root	82
mlo4-1	MYC	total	112
mlo4-1	MYC	shoot	46
mlo4-1	MYC	root	71
mlo4-1	MYC	total	117
mlo4-1	MYC	shoot	46
mlo4-1	MYC	root	84
mlo4-1	MYC	total	130
mlo4-1	MYC	shoot	31
mlo4-1	MYC	root	72
mlo4-1	MYC	total	103
mlo4-1	MYC	shoot	41
mlo4-1	MYC	root	62
mlo4-1	MYC	total	103
mlo4-1	MYC	shoot	31
mlo4-1	MYC	root	38
mlo4-1	MYC	total	69
mlo4-1	MYC	shoot	43
mlo4-1	MYC	root	59
mlo4-1	MYC	total	102
mlo4-1	MYC	shoot	35
mlo4-1	MYC	root	53
mlo4-1	MYC	total	88
mlo4-1	MYC	shoot	26
mlo4-1	MYC	root	39
mlo4-1	MYC	total	65
mlo4-1	MYC	shoot	30
mlo4-1	MYC	root	38
mlo4-1	MYC	total	68
mlo4-1	MYC	shoot	27
mlo4-1	MYC	root	40
mlo4-1	MYC	total	67
mlo4-1	MYC	shoot	42
mlo4-1	MYC	root	55
mlo4-1	MYC	total	97
mlo4-1	MYC	shoot	37
mlo4-1	MYC	root	52
mlo4-1	MYC	total	89
mlo4-1	MYC	shoot	21
mlo4-1	MYC	root	33
mlo4-1	MYC	total	54
mlo4-1	MYC	shoot	36
mlo4-1	MYC	root	72
mlo4-1	MYC	total	108
mlo4-1	MYC	shoot	25
mlo4-1	MYC	root	38
mlo4-1	MYC	total	63
mlo4-3	MYC	shoot	38
mlo4-3	MYC	root	53
mlo4-3	MYC	total	91
mlo4-3	MYC	shoot	41
mlo4-3	MYC	root	47
mlo4-3	MYC	total	88
mlo4-3	MYC	shoot	48
mlo4-3	MYC	root	82
mlo4-3	MYC	total	130
mlo4-3	MYC	shoot	39
mlo4-3	MYC	root	77
mlo4-3	MYC	total	116
mlo4-3	MYC	shoot	52
mlo4-3	MYC	root	91
mlo4-3	MYC	total	143
mlo4-3	MYC	shoot	46
mlo4-3	MYC	root	59
mlo4-3	MYC	total	105
mlo4-3	MYC	shoot	46
mlo4-3	MYC	root	107
mlo4-3	MYC	total	153
mlo4-3	MYC	shoot	37
mlo4-3	MYC	root	63
mlo4-3	MYC	total	100
mlo4-3	MYC	shoot	56
mlo4-3	MYC	root	87
mlo4-3	MYC	total	143
mlo4-3	MYC	shoot	22
mlo4-3	MYC	root	33
mlo4-3	MYC	total	55
mlo4-3	MYC	shoot	55
mlo4-3	MYC	root	70
mlo4-3	MYC	total	125
mlo4-3	MYC	shoot	50
mlo4-3	MYC	root	98
mlo4-3	MYC	total	148
mlo4-3	MYC	shoot	43
mlo4-3	MYC	root	82
mlo4-3	MYC	total	125
mlo4-3	MYC	shoot	41
mlo4-3	MYC	root	96
mlo4-3	MYC	total	137
mlo4-3	MYC	shoot	48
mlo4-3	MYC	root	74
mlo4-3	MYC	total	122
mlo4-3	MYC	shoot	38
mlo4-3	MYC	root	67
mlo4-3	MYC	total	105
mlo4-3	MYC	shoot	56
mlo4-3	MYC	root	91
mlo4-3	MYC	total	147
mlo4-3	MYC	shoot	31
mlo4-3	MYC	root	40
mlo4-3	MYC	total	71
mlo4-3	MYC	shoot	57
mlo4-3	MYC	root	121
mlo4-3	MYC	total	178
mlo4-3	MYC	shoot	33
mlo4-3	MYC	root	67
mlo4-3	MYC	total	100
mlo4-3	MYC	shoot	48
mlo4-3	MYC	root	97
mlo4-3	MYC	total	145
mlo4-3	MYC	shoot	45
mlo4-3	MYC	root	76
mlo4-3	MYC	total	121
mlo4-3	MYC	shoot	38
mlo4-3	MYC	root	71
mlo4-3	MYC	total	109
mlo4-3	MYC	shoot	62
mlo4-3	MYC	root	128
mlo4-3	MYC	total	190
mlo4-3	MYC	shoot	40
mlo4-3	MYC	root	70
mlo4-3	MYC	total	110
mlo4-3	MYC	shoot	42
mlo4-3	MYC	root	62
mlo4-3	MYC	total	104
mlo4-3	MYC	shoot	59
mlo4-3	MYC	root	111
mlo4-3	MYC	total	170
mlo4-3	MYC	shoot	39
mlo4-3	MYC	root	89
mlo4-3	MYC	total	128
mlo4-3	MYC	shoot	44
mlo4-3	MYC	root	87
mlo4-3	MYC	total	131
mlo4-3	MYC	shoot	48
mlo4-3	MYC	root	99
mlo4-3	MYC	total	147
mlo4-3	MYC	shoot	47
mlo4-3	MYC	root	80
mlo4-3	MYC	total	127
mlo4-3	MYC	shoot	36
mlo4-3	MYC	root	61
mlo4-3	MYC	total	97
wt	MOCK	shoot	84
wt	MOCK	root	70
wt	MOCK	total	154
wt	MOCK	shoot	77
wt	MOCK	root	50
wt	MOCK	total	127
wt	MOCK	shoot	99
wt	MOCK	root	67
wt	MOCK	total	166
wt	MOCK	shoot	63
wt	MOCK	root	46
wt	MOCK	total	109
wt	MOCK	shoot	84
wt	MOCK	root	62
wt	MOCK	total	146
wt	MOCK	shoot	83
wt	MOCK	root	73
wt	MOCK	total	156
wt	MOCK	shoot	97
wt	MOCK	root	53
wt	MOCK	total	150
wt	MOCK	shoot	97
wt	MOCK	root	85
wt	MOCK	total	182
wt	MOCK	shoot	102
wt	MOCK	root	53
wt	MOCK	total	155
wt	MOCK	shoot	79
wt	MOCK	root	50
wt	MOCK	total	129
wt	MOCK	shoot	116
wt	MOCK	root	63
wt	MOCK	total	179
wt	MOCK	shoot	84
wt	MOCK	root	43
wt	MOCK	total	127
wt	MOCK	shoot	87
wt	MOCK	root	57
wt	MOCK	total	144
wt	MOCK	shoot	104
wt	MOCK	root	75
wt	MOCK	total	179
wt	MOCK	shoot	80
wt	MOCK	root	50
wt	MOCK	total	130
wt	MOCK	shoot	75
wt	MOCK	root	48
wt	MOCK	total	123
wt	MOCK	shoot	54
wt	MOCK	root	35
wt	MOCK	total	89
wt	MOCK	shoot	74
wt	MOCK	root	43
wt	MOCK	total	117
wt	MOCK	shoot	75
wt	MOCK	root	40
wt	MOCK	total	115
wt	MOCK	shoot	69
wt	MOCK	root	52
wt	MOCK	total	121
mlo4-1	MOCK	shoot	42
mlo4-1	MOCK	root	30
mlo4-1	MOCK	total	72
mlo4-1	MOCK	shoot	54
mlo4-1	MOCK	root	45
mlo4-1	MOCK	total	99
mlo4-1	MOCK	shoot	48
mlo4-1	MOCK	root	39
mlo4-1	MOCK	total	87
mlo4-1	MOCK	shoot	77
mlo4-1	MOCK	root	59
mlo4-1	MOCK	total	136
mlo4-1	MOCK	shoot	57
mlo4-1	MOCK	root	35
mlo4-1	MOCK	total	92
mlo4-1	MOCK	shoot	51
mlo4-1	MOCK	root	38
mlo4-1	MOCK	total	89
mlo4-1	MOCK	shoot	74
mlo4-1	MOCK	root	44
mlo4-1	MOCK	total	118
mlo4-1	MOCK	shoot	94
mlo4-1	MOCK	root	63
mlo4-1	MOCK	total	157
mlo4-1	MOCK	shoot	62
mlo4-1	MOCK	root	43
mlo4-1	MOCK	total	105
mlo4-1	MOCK	shoot	50
mlo4-1	MOCK	root	42
mlo4-1	MOCK	total	92
mlo4-1	MOCK	shoot	73
mlo4-1	MOCK	root	50
mlo4-1	MOCK	total	123
mlo4-1	MOCK	shoot	55
mlo4-1	MOCK	root	43
mlo4-1	MOCK	total	98
mlo4-1	MOCK	shoot	96
mlo4-1	MOCK	root	60
mlo4-1	MOCK	total	156
mlo4-1	MOCK	shoot	52
mlo4-1	MOCK	root	44
mlo4-1	MOCK	total	96
mlo4-1	MOCK	shoot	82
mlo4-1	MOCK	root	47
mlo4-1	MOCK	total	129
mlo4-1	MOCK	shoot	38
mlo4-1	MOCK	root	32
mlo4-1	MOCK	total	70
mlo4-1	MOCK	shoot	71
mlo4-1	MOCK	root	46
mlo4-1	MOCK	total	117
mlo4-1	MOCK	shoot	55
mlo4-1	MOCK	root	42
mlo4-1	MOCK	total	97
mlo4-1	MOCK	shoot	83
mlo4-1	MOCK	root	34
mlo4-1	MOCK	total	117
mlo4-1	MOCK	shoot	74
mlo4-1	MOCK	root	58
mlo4-1	MOCK	total	132
mlo4-3	MOCK	shoot	68
mlo4-3	MOCK	root	42
mlo4-3	MOCK	total	110
mlo4-3	MOCK	shoot	38
mlo4-3	MOCK	root	31
mlo4-3	MOCK	total	69
mlo4-3	MOCK	shoot	84
mlo4-3	MOCK	root	55
mlo4-3	MOCK	total	139
mlo4-3	MOCK	shoot	63
mlo4-3	MOCK	root	47
mlo4-3	MOCK	total	110
mlo4-3	MOCK	shoot	44
mlo4-3	MOCK	root	30
mlo4-3	MOCK	total	74
mlo4-3	MOCK	shoot	71
mlo4-3	MOCK	root	52
mlo4-3	MOCK	total	123
mlo4-3	MOCK	shoot	91
mlo4-3	MOCK	root	62
mlo4-3	MOCK	total	153
mlo4-3	MOCK	shoot	63
mlo4-3	MOCK	root	45
mlo4-3	MOCK	total	108
mlo4-3	MOCK	shoot	40
mlo4-3	MOCK	root	32
mlo4-3	MOCK	total	72
mlo4-3	MOCK	shoot	109
mlo4-3	MOCK	root	71
mlo4-3	MOCK	total	180
mlo4-3	MOCK	shoot	77
mlo4-3	MOCK	root	58
mlo4-3	MOCK	total	135
mlo4-3	MOCK	shoot	62
mlo4-3	MOCK	root	43
mlo4-3	MOCK	total	105
mlo4-3	MOCK	shoot	76
mlo4-3	MOCK	root	49
mlo4-3	MOCK	total	125
mlo4-3	MOCK	shoot	89
mlo4-3	MOCK	root	56
mlo4-3	MOCK	total	145
mlo4-3	MOCK	shoot	102
mlo4-3	MOCK	root	60
mlo4-3	MOCK	total	162
mlo4-3	MOCK	shoot	50
mlo4-3	MOCK	root	36
mlo4-3	MOCK	total	86
mlo4-3	MOCK	shoot	60
mlo4-3	MOCK	root	38
mlo4-3	MOCK	total	98
mlo4-3	MOCK	shoot	85
mlo4-3	MOCK	root	53
mlo4-3	MOCK	total	138
mlo4-3	MOCK	shoot	107
mlo4-3	MOCK	root	67
mlo4-3	MOCK	total	174
mlo4-3	MOCK	shoot	50
mlo4-3	MOCK	root	42
mlo4-3	MOCK	total	92
wt	MYC	shoot	96
wt	MYC	root	65
wt	MYC	total	161
wt	MYC	shoot	98
wt	MYC	root	70
wt	MYC	total	168
wt	MYC	shoot	106
wt	MYC	root	73
wt	MYC	total	179
wt	MYC	shoot	94
wt	MYC	root	57
wt	MYC	total	151
wt	MYC	shoot	82
wt	MYC	root	68
wt	MYC	total	150
wt	MYC	shoot	84
wt	MYC	root	64
wt	MYC	total	148
wt	MYC	shoot	76
wt	MYC	root	60
wt	MYC	total	136
wt	MYC	shoot	65
wt	MYC	root	59
wt	MYC	total	124
wt	MYC	shoot	69
wt	MYC	root	52
wt	MYC	total	121
wt	MYC	shoot	62
wt	MYC	root	46
wt	MYC	total	108
wt	MYC	shoot	43
wt	MYC	root	37
wt	MYC	total	80
wt	MYC	shoot	62
wt	MYC	root	47
wt	MYC	total	109
wt	MYC	shoot	138
wt	MYC	root	75
wt	MYC	total	213
wt	MYC	shoot	92
wt	MYC	root	55
wt	MYC	total	147
wt	MYC	shoot	111
wt	MYC	root	64
wt	MYC	total	175
wt	MYC	shoot	91
wt	MYC	root	60
wt	MYC	total	151
wt	MYC	shoot	125
wt	MYC	root	60
wt	MYC	total	185
wt	MYC	shoot	61
wt	MYC	root	51
wt	MYC	total	112
wt	MYC	shoot	94
wt	MYC	root	69
wt	MYC	total	163
wt	MYC	shoot	77
wt	MYC	root	54
wt	MYC	total	131
wt	MYC	shoot	103
wt	MYC	root	62
wt	MYC	total	165
wt	MYC	shoot	70
wt	MYC	root	48
wt	MYC	total	118
wt	MYC	shoot	101
wt	MYC	root	57
wt	MYC	total	158
wt	MYC	shoot	62
wt	MYC	root	57
wt	MYC	total	119
wt	MYC	shoot	91
wt	MYC	root	74
wt	MYC	total	165
wt	MYC	shoot	106
wt	MYC	root	74
wt	MYC	total	180
wt	MYC	shoot	96
wt	MYC	root	53
wt	MYC	total	149
wt	MYC	shoot	82
wt	MYC	root	50
wt	MYC	total	132
wt	MYC	shoot	86
wt	MYC	root	55
wt	MYC	total	141
wt	MYC	shoot	74
wt	MYC	root	49
wt	MYC	total	123
wt	MYC	shoot	78
wt	MYC	root	57
wt	MYC	total	135
wt	MYC	shoot	63
wt	MYC	root	50
wt	MYC	total	113
mlo4-1	MYC	shoot	75
mlo4-1	MYC	root	58
mlo4-1	MYC	total	133
mlo4-1	MYC	shoot	80
mlo4-1	MYC	root	51
mlo4-1	MYC	total	131
mlo4-1	MYC	shoot	89
mlo4-1	MYC	root	71
mlo4-1	MYC	total	160
mlo4-1	MYC	shoot	110
mlo4-1	MYC	root	53
mlo4-1	MYC	total	163
mlo4-1	MYC	shoot	70
mlo4-1	MYC	root	44
mlo4-1	MYC	total	114
mlo4-1	MYC	shoot	65
mlo4-1	MYC	root	45
mlo4-1	MYC	total	110
mlo4-1	MYC	shoot	51
mlo4-1	MYC	root	50
mlo4-1	MYC	total	101
mlo4-1	MYC	shoot	66
mlo4-1	MYC	root	50
mlo4-1	MYC	total	116
mlo4-1	MYC	shoot	55
mlo4-1	MYC	root	46
mlo4-1	MYC	total	101
mlo4-1	MYC	shoot	80
mlo4-1	MYC	root	63
mlo4-1	MYC	total	143
mlo4-1	MYC	shoot	84
mlo4-1	MYC	root	78
mlo4-1	MYC	total	162
mlo4-1	MYC	shoot	76
mlo4-1	MYC	root	70
mlo4-1	MYC	total	146
mlo4-1	MYC	shoot	72
mlo4-1	MYC	root	57
mlo4-1	MYC	total	129
mlo4-1	MYC	shoot	85
mlo4-1	MYC	root	69
mlo4-1	MYC	total	154
mlo4-1	MYC	shoot	129
mlo4-1	MYC	root	76
mlo4-1	MYC	total	205
mlo4-1	MYC	shoot	85
mlo4-1	MYC	root	65
mlo4-1	MYC	total	150
mlo4-1	MYC	shoot	46
mlo4-1	MYC	root	42
mlo4-1	MYC	total	88
mlo4-1	MYC	shoot	50
mlo4-1	MYC	root	43
mlo4-1	MYC	total	93
mlo4-1	MYC	shoot	50
mlo4-1	MYC	root	48
mlo4-1	MYC	total	98
mlo4-1	MYC	shoot	53
mlo4-1	MYC	root	45
mlo4-1	MYC	total	98
mlo4-1	MYC	shoot	75
mlo4-1	MYC	root	56
mlo4-1	MYC	total	131
mlo4-1	MYC	shoot	81
mlo4-1	MYC	root	48
mlo4-1	MYC	total	129
mlo4-1	MYC	shoot	58
mlo4-1	MYC	root	50
mlo4-1	MYC	total	108
mlo4-1	MYC	shoot	74
mlo4-1	MYC	root	60
mlo4-1	MYC	total	134
mlo4-1	MYC	shoot	67
mlo4-1	MYC	root	64
mlo4-1	MYC	total	131
mlo4-1	MYC	shoot	67
mlo4-1	MYC	root	55
mlo4-1	MYC	total	122
mlo4-1	MYC	shoot	53
mlo4-1	MYC	root	58
mlo4-1	MYC	total	111
mlo4-1	MYC	shoot	61
mlo4-1	MYC	root	50
mlo4-1	MYC	total	111
mlo4-1	MYC	shoot	96
mlo4-1	MYC	root	57
mlo4-1	MYC	total	153
mlo4-1	MYC	shoot	82
mlo4-1	MYC	root	49
mlo4-1	MYC	total	131
mlo4-1	MYC	shoot	57
mlo4-1	MYC	root	39
mlo4-1	MYC	total	96
mlo4-1	MYC	shoot	58
mlo4-1	MYC	root	47
mlo4-1	MYC	total	105
mlo4-1	MYC	shoot	56
mlo4-1	MYC	root	48
mlo4-1	MYC	total	104
mlo4-1	MYC	shoot	83
mlo4-1	MYC	root	67
mlo4-1	MYC	total	150
mlo4-1	MYC	shoot	60
mlo4-1	MYC	root	43
mlo4-1	MYC	total	103
mlo4-1	MYC	shoot	80
mlo4-1	MYC	root	55
mlo4-1	MYC	total	135
mlo4-1	MYC	shoot	76
mlo4-1	MYC	root	47
mlo4-1	MYC	total	123
mlo4-1	MYC	shoot	65
mlo4-1	MYC	root	50
mlo4-1	MYC	total	115
mlo4-1	MYC	shoot	59
mlo4-1	MYC	root	43
mlo4-1	MYC	total	102
mlo4-1	MYC	shoot	52
mlo4-1	MYC	root	43
mlo4-1	MYC	total	95
mlo4-3	MYC	shoot	42
mlo4-3	MYC	root	29
mlo4-3	MYC	total	71
mlo4-3	MYC	shoot	96
mlo4-3	MYC	root	59
mlo4-3	MYC	total	155
mlo4-3	MYC	shoot	94
mlo4-3	MYC	root	63
mlo4-3	MYC	total	157
mlo4-3	MYC	shoot	73
mlo4-3	MYC	root	47
mlo4-3	MYC	total	120
mlo4-3	MYC	shoot	87
mlo4-3	MYC	root	69
mlo4-3	MYC	total	156
mlo4-3	MYC	shoot	80
mlo4-3	MYC	root	64
mlo4-3	MYC	total	144
mlo4-3	MYC	shoot	105
mlo4-3	MYC	root	67
mlo4-3	MYC	total	172
mlo4-3	MYC	shoot	92
mlo4-3	MYC	root	69
mlo4-3	MYC	total	161
mlo4-3	MYC	shoot	58
mlo4-3	MYC	root	43
mlo4-3	MYC	total	101
mlo4-3	MYC	shoot	55
mlo4-3	MYC	root	50
mlo4-3	MYC	total	105
mlo4-3	MYC	shoot	70
mlo4-3	MYC	root	47
mlo4-3	MYC	total	117
mlo4-3	MYC	shoot	84
mlo4-3	MYC	root	62
mlo4-3	MYC	total	146
mlo4-3	MYC	shoot	91
mlo4-3	MYC	root	62
mlo4-3	MYC	total	153
mlo4-3	MYC	shoot	60
mlo4-3	MYC	root	55
mlo4-3	MYC	total	115
mlo4-3	MYC	shoot	98
mlo4-3	MYC	root	81
mlo4-3	MYC	total	179
mlo4-3	MYC	shoot	104
mlo4-3	MYC	root	72
mlo4-3	MYC	total	176
mlo4-3	MYC	shoot	61
mlo4-3	MYC	root	43
mlo4-3	MYC	total	104
mlo4-3	MYC	shoot	107
mlo4-3	MYC	root	69
mlo4-3	MYC	total	176
mlo4-3	MYC	shoot	65
mlo4-3	MYC	root	52
mlo4-3	MYC	total	117
mlo4-3	MYC	shoot	116
mlo4-3	MYC	root	80
mlo4-3	MYC	total	196
mlo4-3	MYC	shoot	92
mlo4-3	MYC	root	57
mlo4-3	MYC	total	149
mlo4-3	MYC	shoot	90
mlo4-3	MYC	root	57
mlo4-3	MYC	total	147
mlo4-3	MYC	shoot	66
mlo4-3	MYC	root	40
mlo4-3	MYC	total	106
mlo4-3	MYC	shoot	92
mlo4-3	MYC	root	63
mlo4-3	MYC	total	155
mlo4-3	MYC	shoot	50
mlo4-3	MYC	root	39
mlo4-3	MYC	total	89
mlo4-3	MYC	shoot	40
mlo4-3	MYC	root	32
mlo4-3	MYC	total	72
mlo4-3	MYC	shoot	52
mlo4-3	MYC	root	38
mlo4-3	MYC	total	90
mlo4-3	MYC	shoot	38
mlo4-3	MYC	root	41
mlo4-3	MYC	total	79
mlo4-3	MYC	shoot	84
mlo4-3	MYC	root	60
mlo4-3	MYC	total	144
mlo4-3	MYC	shoot	68
mlo4-3	MYC	root	47
mlo4-3	MYC	total	115
mlo4-3	MYC	shoot	97
mlo4-3	MYC	root	40
mlo4-3	MYC	total	137
mlo4-3	MYC	shoot	40
mlo4-3	MYC	root	48
mlo4-3	MYC	total	88
mlo4-3	MYC	shoot	85
mlo4-3	MYC	root	65
mlo4-3	MYC	total	150
mlo4-3	MYC	shoot	107
mlo4-3	MYC	root	64
mlo4-3	MYC	total	171
mlo4-3	MYC	shoot	129
mlo4-3	MYC	root	69
mlo4-3	MYC	total	198
mlo4-3	MYC	shoot	92
mlo4-3	MYC	root	74
mlo4-3	MYC	total	166
mlo4-3	MYC	shoot	66
mlo4-3	MYC	root	44
mlo4-3	MYC	total	110
mlo4-3	MYC	shoot	50
mlo4-3	MYC	root	36
mlo4-3	MYC	total	86
mlo4-3	MYC	shoot	94
mlo4-3	MYC	root	60
mlo4-3	MYC	total	154
mlo4-3	MYC	shoot	77
mlo4-3	MYC	root	51
mlo4-3	MYC	total	128

## Sheet: Fig. 3A
Fig. 3A (root length)
genotype	length (cm)		Kruskal-Wallis (length ~ genotype)
mlo4-1	2.45629		treatment	.y.	n	statistic	df	p	method
mlo4-1	2.15033		ctr	length	168	34.9124	2	2.62e-08	Kruskal-Wallis
mlo4-1	1.98439
mlo4-1	2.21163		Dunn test (length ~ genotype)
mlo4-1	2.30711		treatment	.y.	group1	group2	n1	n2	statistic	p	p.adj	p.adj.signif
mlo4-1	1.73825		ctr	length	wt	mlo4-1	56	56	-4.79045	1.66404e-06	2.49606e-06	****
mlo4-1	1.71999		ctr	length	wt	mlo4-3	56	56	-5.39072	7.01768e-08	2.1053e-07	****
mlo4-1	2.51212		ctr	length	mlo4-1	mlo4-3	56	56	-0.600264	0.54833	0.54833	ns
mlo4-1	2.56143
mlo4-1	2.915
mlo4-1	2.64224
mlo4-1	2.32934
mlo4-1	2.23444
mlo4-1	2.60783
mlo4-1	2.65201
mlo4-1	2.97018
mlo4-1	3.09013
mlo4-1	2.70231
mlo4-1	2.55003
mlo4-1	2.50386
mlo4-1	2.04453
mlo4-1	3.48451
mlo4-1	2.1811
mlo4-1	2.18721
mlo4-1	2.17648
mlo4-1	2.31035
mlo4-1	2.34575
mlo4-1	2.48167
mlo4-1	2.5829
mlo4-1	2.62257
mlo4-1	2.16529
mlo4-1	2.65665
mlo4-1	2.45452
mlo4-1	2.19642
mlo4-1	1.98372
mlo4-1	2.27458
mlo4-1	2.04811
mlo4-1	1.45803
mlo4-1	2.36651
mlo4-1	1.77583
mlo4-1	2.03977
mlo4-1	2.32004
mlo4-1	1.72181
mlo4-1	2.36296
mlo4-1	2.25455
mlo4-1	2.74874
mlo4-1	2.90795
mlo4-1	2.48159
mlo4-1	2.95401
mlo4-1	2.06231
mlo4-1	2.62373
mlo4-1	2.03082
mlo4-1	2.87472
mlo4-1	2.64471
mlo4-1	2.08351
mlo4-1	2.69526
wt	2.99153
wt	2.85687
wt	3.20365
wt	2.18349
wt	2.39179
wt	2.47687
wt	3.36781
wt	3.51125
wt	2.77909
wt	3.43827
wt	3.63724
wt	3.20687
wt	3.57241
wt	2.66452
wt	3.04474
wt	3.66719
wt	3.03878
wt	2.80419
wt	2.24151
wt	2.55675
wt	3.22701
wt	3.33942
wt	2.48943
wt	3.30447
wt	3.12266
wt	2.87734
wt	2.69822
wt	2.49547
wt	3.21135
wt	3.10965
wt	3.21061
wt	2.72916
wt	2.18412
wt	2.05984
wt	2.38177
wt	3.07439
wt	2.5182
wt	2.73933
wt	2.80487
wt	2.63342
wt	3.65987
wt	2.37365
wt	2.31784
wt	3.00306
wt	2.72225
wt	2.55723
wt	2.28916
wt	3.53107
wt	2.76933
wt	2.60018
wt	2.61783
wt	2.20676
wt	2.5704
wt	2.85472
wt	2.81575
wt	2.64843
mlo4-3	1.68947
mlo4-3	2.96097
mlo4-3	3.34885
mlo4-3	2.35451
mlo4-3	3.00795
mlo4-3	3.27143
mlo4-3	3.41299
mlo4-3	3.26019
mlo4-3	3.52718
mlo4-3	2.06856
mlo4-3	2.27542
mlo4-3	2.23408
mlo4-3	2.66901
mlo4-3	2.61111
mlo4-3	2.37532
mlo4-3	2.55018
mlo4-3	1.73399
mlo4-3	2.86978
mlo4-3	2.7709
mlo4-3	2.07186
mlo4-3	2.19144
mlo4-3	3.33655
mlo4-3	2.72175
mlo4-3	2.78474
mlo4-3	2.93638
mlo4-3	2.59948
mlo4-3	2.61699
mlo4-3	2.66772
mlo4-3	2.1095
mlo4-3	3.05443
mlo4-3	1.7191
mlo4-3	2.07121
mlo4-3	1.79586
mlo4-3	1.65024
mlo4-3	2.72353
mlo4-3	2.16226
mlo4-3	2.12723
mlo4-3	2.08705
mlo4-3	1.89706
mlo4-3	1.67003
mlo4-3	2.47456
mlo4-3	1.51942
mlo4-3	2.02348
mlo4-3	1.35215
mlo4-3	1.96132
mlo4-3	2.01508
mlo4-3	1.6012
mlo4-3	2.40133
mlo4-3	2.13583
mlo4-3	1.71927
mlo4-3	1.76317
mlo4-3	1.96621
mlo4-3	1.81462
mlo4-3	1.66164
mlo4-3	1.78626
mlo4-3	1.55418

## Sheet: Fig. 3B
Fig. 3B (number of lateral roots)
genotype	day	lateral roots		Kruskal-Wallis (number ~ genotype)
wt	1	0		day	.y.	n	statistic	df	p	method
wt	4	1		1	number	64	1.66667	2	0.435	Kruskal-Wallis
wt	7	2		4	number	64	1.36137	2	0.506	Kruskal-Wallis
wt	14	3		7	number	159	12.8047	2	0.00166	Kruskal-Wallis
wt	20	10		10	number	94	16.7947	2	0.000225	Kruskal-Wallis
wt	1	0		14	number	159	32.5854	2	8.4e-08	Kruskal-Wallis
wt	4	1		17	number	95	26.124	2	2.12e-06	Kruskal-Wallis
wt	7	1		20	number	159	36.2013	2	1.38e-08	Kruskal-Wallis
wt	14	3
wt	20	2		Dunn test (number ~ genotype)
wt	1	0		day	.y.	group1	group2	n1	n2	statistic	p	p.adj	p.adj.signif
wt	4	1		1	number	wt	mlo4-1	24	16	0	1	1	ns
wt	7	2		1	number	wt	mlo4-3	24	24	1.1547	0.248213	0.452549	ns
wt	14	3		1	number	mlo4-1	mlo4-3	16	24	1.0328	0.3017	0.452549	ns
wt	20	5		4	number	wt	mlo4-1	24	16	-1.00312	0.315802	0.489437	ns
wt	1	0		4	number	wt	mlo4-3	24	24	-0.981612	0.326291	0.489437	ns
wt	4	0		4	number	mlo4-1	mlo4-3	16	24	0.125142	0.900411	0.900411	ns
wt	7	2		7	number	wt	mlo4-1	56	48	-3.5611	0.000369311	0.00110793	**
wt	14	2		7	number	wt	mlo4-3	56	55	-1.39456	0.16315	0.16315	ns
wt	20	10		7	number	mlo4-1	mlo4-3	48	55	2.20594	0.0273884	0.0410826	*
wt	1	0		10	number	wt	mlo4-1	32	32	-4.04181	5.30396e-05	0.000159119	***
wt	4	0		10	number	wt	mlo4-3	32	30	-1.39854	0.161951	0.161951	ns
wt	7	1		10	number	mlo4-1	mlo4-3	32	30	2.57755	0.00995044	0.0149257	*
wt	14	3		14	number	wt	mlo4-1	56	48	-5.70115	1.19005e-08	3.57014e-08	****
wt	20	3		14	number	wt	mlo4-3	56	55	-2.97845	0.00289712	0.00434568	**
wt	1	0		14	number	mlo4-1	mlo4-3	48	55	2.81478	0.00488103	0.00488103	**
wt	4	0		17	number	wt	mlo4-1	32	32	-5.09879	3.4183e-07	1.02549e-06	****
wt	7	0		17	number	wt	mlo4-3	32	31	-2.83768	0.00454429	0.00681643	**
wt	14	4		17	number	mlo4-1	mlo4-3	32	31	2.22048	0.026386	0.026386	*
wt	20	10		20	number	wt	mlo4-1	56	48	-5.99631	2.01848e-09	6.05544e-09	****
wt	1	0		20	number	wt	mlo4-3	56	55	-3.30268	0.000957645	0.00143647	**
wt	4	0		20	number	mlo4-1	mlo4-3	48	55	2.7971	0.00515643	0.00515643	**
wt	7	1
wt	14	3
wt	20	3
wt	1	0
wt	4	1
wt	7	2
wt	14	4
wt	20	9
wt	1	0
wt	4	0
wt	7	1
wt	14	2
wt	20	5
wt	1	0
wt	4	0
wt	7	1
wt	14	4
wt	20	9
wt	1	0
wt	4	1
wt	7	1
wt	14	2
wt	20	4
wt	1	0
wt	4	1
wt	7	2
wt	14	5
wt	20	7
wt	1	0
wt	4	1
wt	7	1
wt	14	2
wt	20	4
wt	1	0
wt	4	0
wt	7	2
wt	14	3
wt	20	4
wt	1	0
wt	4	1
wt	7	2
wt	14	4
wt	20	9
wt	1	0
wt	4	0
wt	7	1
wt	14	1
wt	20	1
wt	1	0
wt	4	1
wt	7	4
wt	14	6
wt	20	14
wt	1	0
wt	4	1
wt	7	2
wt	14	4
wt	20	6
wt	1	0
wt	4	1
wt	7	2
wt	14	3
wt	20	8
wt	1	0
wt	4	1
wt	7	1
wt	14	4
wt	20	9
wt	1	0
wt	4	1
wt	7	2
wt	14	3
wt	20	6
wt	1	0
wt	4	0
wt	7	1
wt	14	2
wt	20	3
wt	1	0
wt	4	0
wt	7	1
wt	14	1
wt	20	5
wt	1	0
wt	4	2
wt	7	3
wt	14	4
wt	20	3
wt	7	1
wt	10	2
wt	14	3
wt	17	7
wt	20	9
wt	7	1
wt	10	2
wt	14	2
wt	17	3
wt	20	4
wt	7	1
wt	10	2
wt	14	3
wt	17	5
wt	20	6
wt	7	1
wt	10	3
wt	14	3
wt	17	3
wt	20	3
wt	7	1
wt	10	3
wt	14	2
wt	17	3
wt	20	3
wt	7	1
wt	10	2
wt	14	5
wt	17	5
wt	20	7
wt	7	1
wt	10	2
wt	14	3
wt	17	4
wt	20	4
wt	7	1
wt	10	1
wt	14	3
wt	17	8
wt	20	9
wt	7	0
wt	10	1
wt	14	3
wt	17	3
wt	20	4
wt	7	1
wt	10	3
wt	14	3
wt	17	4
wt	20	4
wt	7	1
wt	10	2
wt	14	3
wt	17	3
wt	20	3
wt	7	0
wt	10	3
wt	14	4
wt	17	5
wt	20	6
wt	7	1
wt	10	2
wt	14	2
wt	17	6
wt	20	8
wt	7	0
wt	10	2
wt	14	3
wt	17	5
wt	20	5
wt	7	1
wt	10	2
wt	14	2
wt	17	3
wt	20	3
wt	7	2
wt	10	3
wt	14	4
wt	17	4
wt	20	6
wt	7	1
wt	10	2
wt	14	2
wt	17	3
wt	20	3
wt	7	2
wt	10	3
wt	14	3
wt	17	4
wt	20	5
wt	7	0
wt	10	2
wt	14	4
wt	17	5
wt	20	6
wt	7	1
wt	10	2
wt	14	4
wt	17	6
wt	20	6
wt	7	1
wt	10	3
wt	14	3
wt	17	4
wt	20	4
wt	7	0
wt	10	1
wt	14	2
wt	17	2
wt	20	2
wt	7	1
wt	10	2
wt	14	4
wt	17	5
wt	20	5
wt	7	2
wt	10	4
wt	14	5
wt	17	5
wt	20	7
wt	7	1
wt	10	2
wt	14	2
wt	17	4
wt	20	4
wt	7	1
wt	10	1
wt	14	2
wt	17	4
wt	20	4
wt	7	0
wt	10	0
wt	14	2
wt	17	4
wt	20	5
wt	7	1
wt	10	1
wt	14	3
wt	17	3
wt	20	3
wt	7	1
wt	10	3
wt	14	3
wt	17	5
wt	20	5
wt	7	1
wt	10	2
wt	14	3
wt	17	4
wt	20	4
wt	7	2
wt	10	3
wt	14	3
wt	17	3
wt	20	5
wt	7	0
wt	10	3
wt	14	3
wt	17	4
wt	20	4
mlo4-1	1	0
mlo4-1	4	1
mlo4-1	7	1
mlo4-1	14	1
mlo4-1	20	2
mlo4-1	1	0
mlo4-1	4	0
mlo4-1	7	1
mlo4-1	14	2
mlo4-1	20	2
mlo4-1	1	0
mlo4-1	4	1
mlo4-1	7	2
mlo4-1	14	3
mlo4-1	20	3
mlo4-1	1	0
mlo4-1	4	1
mlo4-1	7	2
mlo4-1	14	2
mlo4-1	20	5
mlo4-1	1	0
mlo4-1	4	0
mlo4-1	7	1
mlo4-1	14	2
mlo4-1	20	2
mlo4-1	1	0
mlo4-1	4	1
mlo4-1	7	1
mlo4-1	14	4
mlo4-1	20	3
mlo4-1	1	0
mlo4-1	4	1
mlo4-1	7	1
mlo4-1	14	1
mlo4-1	20	3
mlo4-1	1	0
mlo4-1	4	1
mlo4-1	7	1
mlo4-1	14	2
mlo4-1	20	3
mlo4-1	1	0
mlo4-1	4	0
mlo4-1	7	0
mlo4-1	14	0
mlo4-1	20	4
mlo4-1	1	0
mlo4-1	4	0
mlo4-1	7	1
mlo4-1	14	1
mlo4-1	20	3
mlo4-1	1	0
mlo4-1	4	0
mlo4-1	7	0
mlo4-1	14	1
mlo4-1	20	1
mlo4-1	1	0
mlo4-1	4	0
mlo4-1	7	0
mlo4-1	14	1
mlo4-1	20	1
mlo4-1	1	0
mlo4-1	4	1
mlo4-1	7	1
mlo4-1	14	1
mlo4-1	20	4
mlo4-1	1	0
mlo4-1	4	0
mlo4-1	7	0
mlo4-1	14	1
mlo4-1	20	2
mlo4-1	1	0
mlo4-1	4	0
mlo4-1	7	1
mlo4-1	14	1
mlo4-1	20	4
mlo4-1	1	0
mlo4-1	4	0
mlo4-1	7	1
mlo4-1	14	1
mlo4-1	20	1
mlo4-1	7	1
mlo4-1	10	1
mlo4-1	14	1
mlo4-1	17	2
mlo4-1	20	6
mlo4-1	7	1
mlo4-1	10	2
mlo4-1	14	2
mlo4-1	17	3
mlo4-1	20	3
mlo4-1	7	0
mlo4-1	10	0
mlo4-1	14	2
mlo4-1	17	2
mlo4-1	20	4
mlo4-1	7	0
mlo4-1	10	0
mlo4-1	14	3
mlo4-1	17	3
mlo4-1	20	4
mlo4-1	7	1
mlo4-1	10	2
mlo4-1	14	2
mlo4-1	17	2
mlo4-1	20	2
mlo4-1	7	0
mlo4-1	10	2
mlo4-1	14	2
mlo4-1	17	2
mlo4-1	20	2
mlo4-1	7	1
mlo4-1	10	2
mlo4-1	14	2
mlo4-1	17	2
mlo4-1	20	2
mlo4-1	7	1
mlo4-1	10	1
mlo4-1	14	3
mlo4-1	17	3
mlo4-1	20	3
mlo4-1	7	0
mlo4-1	10	0
mlo4-1	14	2
mlo4-1	17	4
mlo4-1	20	4
mlo4-1	7	0
mlo4-1	10	1
mlo4-1	14	3
mlo4-1	17	6
mlo4-1	20	7
mlo4-1	7	1
mlo4-1	10	2
mlo4-1	14	3
mlo4-1	17	3
mlo4-1	20	3
mlo4-1	7	0
mlo4-1	10	1
mlo4-1	14	2
mlo4-1	17	2
mlo4-1	20	2
mlo4-1	7	0
mlo4-1	10	0
mlo4-1	14	1
mlo4-1	17	3
mlo4-1	20	2
mlo4-1	7	1
mlo4-1	10	1
mlo4-1	14	2
mlo4-1	17	3
mlo4-1	20	3
mlo4-1	7	2
mlo4-1	10	2
mlo4-1	14	2
mlo4-1	17	2
mlo4-1	20	2
mlo4-1	7	0
mlo4-1	10	2
mlo4-1	14	3
mlo4-1	17	3
mlo4-1	20	3
mlo4-1	7	0
mlo4-1	10	1
mlo4-1	14	2
mlo4-1	17	3
mlo4-1	20	4
mlo4-1	7	0
mlo4-1	10	2
mlo4-1	14	2
mlo4-1	17	2
mlo4-1	20	2
mlo4-1	7	1
mlo4-1	10	2
mlo4-1	14	2
mlo4-1	17	3
mlo4-1	20	3
mlo4-1	7	1
mlo4-1	10	2
mlo4-1	14	2
mlo4-1	17	2
mlo4-1	20	2
mlo4-1	7	0
mlo4-1	10	2
mlo4-1	14	3
mlo4-1	17	4
mlo4-1	20	4
mlo4-1	7	1
mlo4-1	10	1
mlo4-1	14	1
mlo4-1	17	2
mlo4-1	20	2
mlo4-1	7	0
mlo4-1	10	1
mlo4-1	14	1
mlo4-1	17	2
mlo4-1	20	2
mlo4-1	7	0
mlo4-1	10	0
mlo4-1	14	1
mlo4-1	17	1
mlo4-1	20	1
mlo4-1	7	1
mlo4-1	10	2
mlo4-1	14	4
mlo4-1	17	4
mlo4-1	20	5
mlo4-1	7	1
mlo4-1	10	2
mlo4-1	14	2
mlo4-1	17	2
mlo4-1	20	2
mlo4-1	7	1
mlo4-1	10	1
mlo4-1	14	1
mlo4-1	17	2
mlo4-1	20	2
mlo4-1	7	1
mlo4-1	10	1
mlo4-1	14	2
mlo4-1	17	2
mlo4-1	20	2
mlo4-1	7	1
mlo4-1	10	1
mlo4-1	14	2
mlo4-1	17	2
mlo4-1	20	2
mlo4-1	7	0
mlo4-1	10	1
mlo4-1	14	2
mlo4-1	17	3
mlo4-1	20	3
mlo4-1	7	0
mlo4-1	10	2
mlo4-1	14	1
mlo4-1	17	2
mlo4-1	20	2
mlo4-1	7	1
mlo4-1	10	0
mlo4-1	14	3
mlo4-1	17	3
mlo4-1	20	3
mlo4-3	1	0
mlo4-3	4	0
mlo4-3	7	0
mlo4-3	14	3
mlo4-3	20	1
mlo4-3	1	0
mlo4-3	4	0
mlo4-3	7	0
mlo4-3	14	3
mlo4-3	20	6
mlo4-3	1	0
mlo4-3	4	1
mlo4-3	7	2
mlo4-3	14	2
mlo4-3	20	5
mlo4-3	1	0
mlo4-3	4	1
mlo4-3	7	2
mlo4-3	14	3
mlo4-3	20	4
mlo4-3	1	0
mlo4-3	4	0
mlo4-3	7	2
mlo4-3	14	3
mlo4-3	20	1
mlo4-3	1	1
mlo4-3	4	1
mlo4-3	7	3
mlo4-3	14	2
mlo4-3	20	7
mlo4-3	1	0
mlo4-3	4	0
mlo4-3	7	1
mlo4-3	14	0
mlo4-3	20	4
mlo4-3	1	0
mlo4-3	4	1
mlo4-3	7	2
mlo4-3	14	2
mlo4-3	20	1
mlo4-3	1	0
mlo4-3	4	1
mlo4-3	7	1
mlo4-3	14	3
mlo4-3	20	6
mlo4-3	1	0
mlo4-3	4	1
mlo4-3	7	0
mlo4-3	14	2
mlo4-3	20	3
mlo4-3	1	0
mlo4-3	4	0
mlo4-3	7	1
mlo4-3	14	2
mlo4-3	20	2
mlo4-3	1	0
mlo4-3	4	0
mlo4-3	7	0
mlo4-3	14	2
mlo4-3	20	10
mlo4-3	1	0
mlo4-3	4	0
mlo4-3	7	2
mlo4-3	14	2
mlo4-3	20	6
mlo4-3	1	0
mlo4-3	4	1
mlo4-3	7	1
mlo4-3	14	3
mlo4-3	20	6
mlo4-3	1	0
mlo4-3	4	1
mlo4-3	7	3
mlo4-3	14	3
mlo4-3	20	4
mlo4-3	1	0
mlo4-3	4	0
mlo4-3	7	2
mlo4-3	14	3
mlo4-3	20	4
mlo4-3	1	0
mlo4-3	4	1
mlo4-3	7	0
mlo4-3	14	2
mlo4-3	20	3
mlo4-3	1	0
mlo4-3	4	0
mlo4-3	7	2
mlo4-3	14	2
mlo4-3	20	5
mlo4-3	1	0
mlo4-3	4	0
mlo4-3	7	0
mlo4-3	14	1
mlo4-3	20	2
mlo4-3	1	0
mlo4-3	4	0
mlo4-3	7	1
mlo4-3	14	3
mlo4-3	20	5
mlo4-3	1	0
mlo4-3	4	1
mlo4-3	7	1
mlo4-3	14	1
mlo4-3	20	11
mlo4-3	1	0
mlo4-3	4	0
mlo4-3	7	1
mlo4-3	14	3
mlo4-3	20	2
mlo4-3	1	0
mlo4-3	4	1
mlo4-3	7	0
mlo4-3	14	3
mlo4-3	20	1
mlo4-3	1	0
mlo4-3	4	0
mlo4-3	7	0
mlo4-3	14	1
mlo4-3	20	4
mlo4-3	7	0
mlo4-3	10	2
mlo4-3	14	2
mlo4-3	17	2
mlo4-3	20	2
mlo4-3	7	1
mlo4-3	10	2
mlo4-3	14	3
mlo4-3	17	4
mlo4-3	20	4
mlo4-3	7	1
mlo4-3	10	1
mlo4-3	14	1
mlo4-3	17	2
mlo4-3	20	2
mlo4-3	7	2
mlo4-3	14	2
mlo4-3	17	3
mlo4-3	20	2
mlo4-3	7	1
mlo4-3	10	1
mlo4-3	14	1
mlo4-3	17	2
mlo4-3	20	2
mlo4-3	7	1
mlo4-3	10	3
mlo4-3	14	4
mlo4-3	17	4
mlo4-3	20	6
mlo4-3	7	1
mlo4-3	10	2
mlo4-3	14	2
mlo4-3	17	2
mlo4-3	20	2
mlo4-3	7	1
mlo4-3	10	3
mlo4-3	14	4
mlo4-3	17	5
mlo4-3	20	6
mlo4-3	7	2
mlo4-3	10	2
mlo4-3	14	4
mlo4-3	17	4
mlo4-3	20	4
mlo4-3	7	2
mlo4-3	10	2
mlo4-3	14	3
mlo4-3	17	3
mlo4-3	20	3
mlo4-3	7	0
mlo4-3	10	1
mlo4-3	14	3
mlo4-3	17	3
mlo4-3	20	4
mlo4-3	7	1
mlo4-3	10	1
mlo4-3	14	1
mlo4-3	17	2
mlo4-3	20	2
mlo4-3	7	0
mlo4-3	10	1
mlo4-3	14	1
mlo4-3	17	1
mlo4-3	20	1
mlo4-3	7	0
mlo4-3	10	2
mlo4-3	14	3
mlo4-3	17	4
mlo4-3	20	6
mlo4-3	7	0
mlo4-3	10	3
mlo4-3	14	4
mlo4-3	17	4
mlo4-3	20	4
mlo4-3	7	0
mlo4-3	10	1
mlo4-3	14	2
mlo4-3	17	3
mlo4-3	20	3
mlo4-3	7	1
mlo4-3	10	3
mlo4-3	14	3
mlo4-3	17	3
mlo4-3	20	3
mlo4-3	7	1
mlo4-3	10	2
mlo4-3	14	2
mlo4-3	17	4
mlo4-3	20	4
mlo4-3	7	1
mlo4-3	10	1
mlo4-3	14	3
mlo4-3	17	3
mlo4-3	20	3
mlo4-3	7	1
mlo4-3	10	1
mlo4-3	14	2
mlo4-3	17	5
mlo4-3	20	5
mlo4-3	7	1
mlo4-3	10	2
mlo4-3	14	2
mlo4-3	17	4
mlo4-3	20	4
mlo4-3	7	1
mlo4-3	10	1
mlo4-3	14	1
mlo4-3	17	1
mlo4-3	20	1
mlo4-3	7	1
mlo4-3	10	2
mlo4-3	14	3
mlo4-3	17	3
mlo4-3	20	5
mlo4-3	7	1
mlo4-3	10	1
mlo4-3	14	2
mlo4-3	17	2
mlo4-3	20	3
mlo4-3	7	1
mlo4-3	10	3
mlo4-3	14	3
mlo4-3	17	4
mlo4-3	20	4
mlo4-3	7	1
mlo4-3	10	3
mlo4-3	14	4
mlo4-3	17	5
mlo4-3	20	6
mlo4-3	7	1
mlo4-3	10	2
mlo4-3	14	3
mlo4-3	17	5
mlo4-3	20	5
mlo4-3	7	0
mlo4-3	10	3
mlo4-3	14	5
mlo4-3	17	5
mlo4-3	20	5
mlo4-3	7	2
mlo4-3	10	2
mlo4-3	14	3
mlo4-3	17	4
mlo4-3	20	4
mlo4-3	7	1
mlo4-3	10	2
mlo4-3	14	2
mlo4-3	17	2
mlo4-3	20	2
mlo4-3	7	1
mlo4-3	10	1
mlo4-3	14	1
mlo4-3	17	2
mlo4-3	20	3

## Sheet: Fig. 3D
Fig. 3D (effect of exogenous Ca2+ on root development)
Genotype	Treatment	total_length		Kruskal-Wallis (total_length ~ genotype)												Genotype	Treatment	length		Kruskal-Wallis (primary length ~ genotype)												Genotype	Treatment	lateral roots		Kruskal-Wallis (lateral roots ~ genotype)											Genotype	Treatment	density
mlo4-1	0 Ca2+	6.5963		Treatment	Timepoint	.y.	n	statistic	df	p	method					mlo4-1	0 Ca2+	4.89433		Treatment	Timepoint	.y.	n	statistic	df	p	method					mlo4-1	0 Ca2+	2		Treatment	n_child	.y.	n	statistic	df	p	method				mlo4-1	0 Ca2+	0.408636
mlo4-1	0 Ca2+	9.28833		0 Ca2+	t11	total_length	135	24.5147	2	4.75e-06	Kruskal-Wallis					mlo4-1	0 Ca2+	5.30269		0 Ca2+	t11	length	135	22.2009	2	1.51e-05	Kruskal-Wallis					mlo4-1	0 Ca2+	3		0 Ca2+	lateral roots	value	135	3.25223	2	0.197	Kruskal-Wallis				mlo4-1	0 Ca2+	0.565751
mlo4-1	0 Ca2+	6.37041		1.5 mM Ca2+	t11	total_length	135	37.8612	2	6.01e-09	Kruskal-Wallis					mlo4-1	0 Ca2+	4.62045		1.5 mM Ca2+	t11	length	135	5.60271	2	0.0607	Kruskal-Wallis					mlo4-1	0 Ca2+	1		1.5 mM Ca2+	lateral roots	value	135	22.0298	2	1.65e-05	Kruskal-Wallis				mlo4-1	0 Ca2+	0.216429
mlo4-1	0 Ca2+	4.58461		4.5 mM Ca2+	t11	total_length	136	32.7068	2	7.9e-08	Kruskal-Wallis					mlo4-1	0 Ca2+	4.30781		4.5 mM Ca2+	t11	length	136	7.96499	2	0.0186	Kruskal-Wallis					mlo4-1	0 Ca2+	3		4.5 mM Ca2+	lateral roots	value	136	10.9225	2	0.00425	Kruskal-Wallis				mlo4-1	0 Ca2+	0.69641
mlo4-1	0 Ca2+	7.08888														mlo4-1	0 Ca2+	3.92164														mlo4-1	0 Ca2+	2													mlo4-1	0 Ca2+	0.509991
mlo4-1	0 Ca2+	5.87428		Dunn test (total_length ~ genotype)												mlo4-1	0 Ca2+	3.95888		Dunn test (primary length ~ genotype)												mlo4-1	0 Ca2+	1		Dunn (lateral roots ~ genotype)											mlo4-1	0 Ca2+	0.252597
mlo4-1	4.5 mM Ca2+	7.04828		Treatment	Timepoint	.y.	group1	group2	n1	n2	statistic	p	p.adj	p.adj.signif		mlo4-1	4.5 mM Ca2+	4.57631		Treatment	Timepoint	.y.	group1	group2	n1	n2	statistic	p	p.adj	p.adj.signif		mlo4-1	4.5 mM Ca2+	2		Treatment	.y.	group1	group2	n1	n2	statistic	p	p.adj	p.adj.signif		mlo4-1	4.5 mM Ca2+	0.437034
mlo4-1	4.5 mM Ca2+	4.08405		0 Ca2+	t11	total_length	wt	mlo4-1	48	47	-4.65688	3.21043e-06	9.63128e-06	****		mlo4-1	4.5 mM Ca2+	2.65645		0 Ca2+	t11	length	wt	mlo4-1	48	47	-4.40511	1.05729e-05	3.17186e-05	****		mlo4-1	4.5 mM Ca2+	1		0 Ca2+	lateral roots	wt	mlo4-1	48	47	-1.53197	0.125529	0.353336	ns		mlo4-1	4.5 mM Ca2+	0.376442
mlo4-1	4.5 mM Ca2+	7.24345		0 Ca2+	t11	total_length	wt	mlo4-3	48	40	-3.68897	0.000225165	0.000450331	***		mlo4-1	4.5 mM Ca2+	4.65232		0 Ca2+	t11	length	wt	mlo4-3	48	40	-3.56109	0.000369314	0.000738628	***		mlo4-1	4.5 mM Ca2+	3		0 Ca2+	lateral roots	wt	mlo4-3	48	40	-1.56417	0.117779	0.353336	ns		mlo4-1	4.5 mM Ca2+	0.64484
mlo4-1	4.5 mM Ca2+	4.10021		0 Ca2+	t11	total_length	mlo4-1	mlo4-3	47	40	0.771026	0.440692	0.440692	ns		mlo4-1	4.5 mM Ca2+	3.24325		0 Ca2+	t11	length	mlo4-1	mlo4-3	47	40	0.658125	0.510458	0.510458	ns		mlo4-1	4.5 mM Ca2+	1		0 Ca2+	lateral roots	mlo4-1	mlo4-3	47	40	-0.0952773	0.924095	0.924095	ns		mlo4-1	4.5 mM Ca2+	0.308332
mlo4-1	4.5 mM Ca2+	3.3605		1.5 mM Ca2+	t11	total_length	wt	mlo4-1	47	48	-6.12814	8.89136e-10	2.66741e-09	****		mlo4-1	4.5 mM Ca2+	2.07534		1.5 mM Ca2+	t11	length	wt	mlo4-1	47	48	-2.34683	0.018934	0.056802	ns		mlo4-1	4.5 mM Ca2+	2		1.5 mM Ca2+	lateral roots	wt	mlo4-1	47	48	-4.43502	9.20638e-06	2.76191e-05	****		mlo4-1	4.5 mM Ca2+	0.9637
mlo4-1	4.5 mM Ca2+	4.13845		1.5 mM Ca2+	t11	total_length	wt	mlo4-3	47	40	-3.43918	0.000583485	0.00116697	**		mlo4-1	4.5 mM Ca2+	2.86061		1.5 mM Ca2+	t11	length	wt	mlo4-3	47	40	-1.40134	0.161114	0.322227	ns		mlo4-1	4.5 mM Ca2+	2		1.5 mM Ca2+	lateral roots	wt	mlo4-3	47	40	-3.48373	0.000494473	0.000988946	***		mlo4-1	4.5 mM Ca2+	0.699151
mlo4-1	1.5 mM Ca2+	6.7256		1.5 mM Ca2+	t11	total_length	mlo4-1	mlo4-3	48	40	2.41818	0.0155984	0.0155984	*		mlo4-1	1.5 mM Ca2+	4.98704		1.5 mM Ca2+	t11	length	mlo4-1	mlo4-3	48	40	0.841387	0.400131	0.400131	ns		mlo4-1	1.5 mM Ca2+	1		1.5 mM Ca2+	lateral roots	mlo4-1	mlo4-3	48	40	0.750521	0.452941	0.452941	ns		mlo4-1	1.5 mM Ca2+	0.20052
mlo4-1	1.5 mM Ca2+	5.66712		4.5 mM Ca2+	t11	total_length	wt	mlo4-1	48	48	-5.64653	1.63717e-08	4.91151e-08	****		mlo4-1	1.5 mM Ca2+	4.51516		4.5 mM Ca2+	t11	length	wt	mlo4-1	48	48	-2.81291	0.00490961	0.0147288	*		mlo4-1	1.5 mM Ca2+	3		4.5 mM Ca2+	lateral roots	wt	mlo4-1	48	48	-3.29165	0.000996012	0.00298804	**		mlo4-1	1.5 mM Ca2+	0.664428
mlo4-1	1.5 mM Ca2+	6.06074		4.5 mM Ca2+	t11	total_length	wt	mlo4-3	48	40	-3.48956	0.00048381	0.000967621	***		mlo4-1	1.5 mM Ca2+	4.84533		4.5 mM Ca2+	t11	length	wt	mlo4-3	48	40	-1.54252	0.122947	0.245894	ns		mlo4-1	1.5 mM Ca2+	2		4.5 mM Ca2+	lateral roots	wt	mlo4-3	48	40	-1.82928	0.0673581	0.134716	ns		mlo4-1	1.5 mM Ca2+	0.412768
mlo4-1	1.5 mM Ca2+	5.11869		4.5 mM Ca2+	t11	total_length	mlo4-1	mlo4-3	48	40	1.89419	0.0581994	0.0581994	ns		mlo4-1	1.5 mM Ca2+	3.76725		4.5 mM Ca2+	t11	length	mlo4-1	mlo4-3	48	40	1.13948	0.254503	0.254503	ns		mlo4-1	1.5 mM Ca2+	1		4.5 mM Ca2+	lateral roots	mlo4-1	mlo4-3	48	40	1.30919	0.19047	0.19047	ns		mlo4-1	1.5 mM Ca2+	0.265445
mlo4-1	1.5 mM Ca2+	4.20607														mlo4-1	1.5 mM Ca2+	2.96012														mlo4-1	1.5 mM Ca2+	1													mlo4-1	1.5 mM Ca2+	0.337824
mlo4-1	1.5 mM Ca2+	4.35415														mlo4-1	1.5 mM Ca2+	3.51893														mlo4-1	1.5 mM Ca2+	1													mlo4-1	1.5 mM Ca2+	0.284177
mlo4-3	0 Ca2+	6.85565														mlo4-3	0 Ca2+	3.91333														mlo4-3	0 Ca2+	2													mlo4-3	0 Ca2+	0.511074
mlo4-3	0 Ca2+	7.94399														mlo4-3	0 Ca2+	4.05498														mlo4-3	0 Ca2+	3													mlo4-3	0 Ca2+	0.739831
mlo4-3	0 Ca2+	6.98015														mlo4-3	0 Ca2+	4.07801														mlo4-3	0 Ca2+	4													mlo4-3	0 Ca2+	0.980872
mlo4-3	0 Ca2+	9.01533														mlo4-3	0 Ca2+	3.38681														mlo4-3	0 Ca2+	3													mlo4-3	0 Ca2+	0.885789
mlo4-3	0 Ca2+	7.8572														mlo4-3	0 Ca2+	5.37898														mlo4-3	0 Ca2+	1													mlo4-3	0 Ca2+	0.185909
mlo4-3	4.5 mM Ca2+	6.4088														mlo4-3	4.5 mM Ca2+	5.71752														mlo4-3	4.5 mM Ca2+	1													mlo4-3	4.5 mM Ca2+	0.174901
mlo4-3	4.5 mM Ca2+	2.63242														mlo4-3	4.5 mM Ca2+	1.88518														mlo4-3	4.5 mM Ca2+	1													mlo4-3	4.5 mM Ca2+	0.530452
mlo4-3	4.5 mM Ca2+	4.50639														mlo4-3	4.5 mM Ca2+	2.01571														mlo4-3	4.5 mM Ca2+	2													mlo4-3	4.5 mM Ca2+	0.992208
mlo4-3	4.5 mM Ca2+	8.41681														mlo4-3	4.5 mM Ca2+	3.60904														mlo4-3	4.5 mM Ca2+	3													mlo4-3	4.5 mM Ca2+	0.831246
mlo4-3	4.5 mM Ca2+	7.12018														mlo4-3	4.5 mM Ca2+	4.4847														mlo4-3	4.5 mM Ca2+	3													mlo4-3	4.5 mM Ca2+	0.668941
mlo4-3	1.5 mM Ca2+	10.4138														mlo4-3	1.5 mM Ca2+	5.82825														mlo4-3	1.5 mM Ca2+	3													mlo4-3	1.5 mM Ca2+	0.514734
mlo4-3	1.5 mM Ca2+	4.55583														mlo4-3	1.5 mM Ca2+	2.16881														mlo4-3	1.5 mM Ca2+	1													mlo4-3	1.5 mM Ca2+	0.461082
mlo4-3	1.5 mM Ca2+	9.68839														mlo4-3	1.5 mM Ca2+	4.61028														mlo4-3	1.5 mM Ca2+	2													mlo4-3	1.5 mM Ca2+	0.433813
mlo4-3	1.5 mM Ca2+	6.42017														mlo4-3	1.5 mM Ca2+	3.41356														mlo4-3	1.5 mM Ca2+	1													mlo4-3	1.5 mM Ca2+	0.292949
mlo4-3	1.5 mM Ca2+	9.03163														mlo4-3	1.5 mM Ca2+	6.11086														mlo4-3	1.5 mM Ca2+	3													mlo4-3	1.5 mM Ca2+	0.490929
wt	0 Ca2+	11.7159														wt	0 Ca2+	6.24601														wt	0 Ca2+	4													wt	0 Ca2+	0.640408
wt	0 Ca2+	11.3177														wt	0 Ca2+	6.77446														wt	0 Ca2+	4													wt	0 Ca2+	0.590453
wt	0 Ca2+	10.8899														wt	0 Ca2+	6.10446														wt	0 Ca2+	4													wt	0 Ca2+	0.655259
wt	0 Ca2+	9.46097														wt	0 Ca2+	5.75893														wt	0 Ca2+	5													wt	0 Ca2+	0.868216
wt	0 Ca2+	12.513														wt	0 Ca2+	7.71514														wt	0 Ca2+	2													wt	0 Ca2+	0.259231
wt	0 Ca2+	10.9316														wt	0 Ca2+	4.4467														wt	0 Ca2+	3													wt	0 Ca2+	0.674657
wt	4.5 mM Ca2+	6.03674														wt	4.5 mM Ca2+	3.66708														wt	4.5 mM Ca2+	2													wt	4.5 mM Ca2+	0.545394
wt	4.5 mM Ca2+	8.86822														wt	4.5 mM Ca2+	5.42042														wt	4.5 mM Ca2+	3													wt	4.5 mM Ca2+	0.553463
wt	4.5 mM Ca2+	3.94721														wt	4.5 mM Ca2+	2.38504														wt	4.5 mM Ca2+	2													wt	4.5 mM Ca2+	0.838559
wt	4.5 mM Ca2+	5.6538														wt	4.5 mM Ca2+	4.68977														wt	4.5 mM Ca2+	1													wt	4.5 mM Ca2+	0.21323
wt	4.5 mM Ca2+	9.02169														wt	4.5 mM Ca2+	6.32896														wt	4.5 mM Ca2+	4													wt	4.5 mM Ca2+	0.632015
wt	4.5 mM Ca2+	6.99459														wt	4.5 mM Ca2+	3.87037														wt	4.5 mM Ca2+	2													wt	4.5 mM Ca2+	0.516747
wt	1.5 mM Ca2+	7.28614														wt	1.5 mM Ca2+	4.04152														wt	1.5 mM Ca2+	2													wt	1.5 mM Ca2+	0.494864
wt	1.5 mM Ca2+	9.756														wt	1.5 mM Ca2+	5.75868														wt	1.5 mM Ca2+	3													wt	1.5 mM Ca2+	0.520952
wt	1.5 mM Ca2+	7.21432														wt	1.5 mM Ca2+	5.01302														wt	1.5 mM Ca2+	1													wt	1.5 mM Ca2+	0.19948
wt	1.5 mM Ca2+	12.0742														wt	1.5 mM Ca2+	8.21067														wt	1.5 mM Ca2+	2													wt	1.5 mM Ca2+	0.243586
wt	1.5 mM Ca2+	8.1745														wt	1.5 mM Ca2+	5.76086														wt	1.5 mM Ca2+	3													wt	1.5 mM Ca2+	0.520756
wt	1.5 mM Ca2+	12.7921														wt	1.5 mM Ca2+	7.55651														wt	1.5 mM Ca2+	3													wt	1.5 mM Ca2+	0.397009
mlo4-1	0 Ca2+	6.9135														mlo4-1	0 Ca2+	3.07059														mlo4-1	0 Ca2+	2													mlo4-1	0 Ca2+	0.651342
mlo4-1	0 Ca2+	4.05474														mlo4-1	0 Ca2+	2.83746														mlo4-1	0 Ca2+	1													mlo4-1	0 Ca2+	0.352427
mlo4-1	0 Ca2+	9.40264														mlo4-1	0 Ca2+	4.23315														mlo4-1	0 Ca2+	3													mlo4-1	0 Ca2+	0.708693
mlo4-1	0 Ca2+	6.21689														mlo4-1	0 Ca2+	3.2983														mlo4-1	0 Ca2+	1													mlo4-1	0 Ca2+	0.303187
mlo4-1	0 Ca2+	7.35348														mlo4-1	0 Ca2+	4.03205														mlo4-1	0 Ca2+	4													mlo4-1	0 Ca2+	0.992051
mlo4-1	0 Ca2+	7.98192														mlo4-1	0 Ca2+	4.71365														mlo4-1	0 Ca2+	4													mlo4-1	0 Ca2+	0.848599
mlo4-1	4.5 mM Ca2+	3.70385														mlo4-1	4.5 mM Ca2+	3.50238														mlo4-1	4.5 mM Ca2+	1													mlo4-1	4.5 mM Ca2+	0.28552
mlo4-1	4.5 mM Ca2+	4.82434														mlo4-1	4.5 mM Ca2+	3.55543														mlo4-1	4.5 mM Ca2+	0													mlo4-1	4.5 mM Ca2+	0
mlo4-1	4.5 mM Ca2+	3.32288														mlo4-1	4.5 mM Ca2+	3.30645														mlo4-1	4.5 mM Ca2+	1													mlo4-1	4.5 mM Ca2+	0.302439
mlo4-1	4.5 mM Ca2+	4.15687														mlo4-1	4.5 mM Ca2+	2.83154														mlo4-1	4.5 mM Ca2+	3													mlo4-1	4.5 mM Ca2+	1.05949
mlo4-1	4.5 mM Ca2+	5.58821														mlo4-1	4.5 mM Ca2+	2.09494														mlo4-1	4.5 mM Ca2+	2													mlo4-1	4.5 mM Ca2+	0.954682
mlo4-1	4.5 mM Ca2+	5.31404														mlo4-1	4.5 mM Ca2+	2.59726														mlo4-1	4.5 mM Ca2+	2													mlo4-1	4.5 mM Ca2+	0.770043
mlo4-1	1.5 mM Ca2+	5.65516														mlo4-1	1.5 mM Ca2+	4.90648														mlo4-1	1.5 mM Ca2+	1													mlo4-1	1.5 mM Ca2+	0.203812
mlo4-1	1.5 mM Ca2+	4.09891														mlo4-1	1.5 mM Ca2+	4.05461														mlo4-1	1.5 mM Ca2+	1													mlo4-1	1.5 mM Ca2+	0.246633
mlo4-1	1.5 mM Ca2+	5.22033														mlo4-1	1.5 mM Ca2+	4.03489														mlo4-1	1.5 mM Ca2+	2													mlo4-1	1.5 mM Ca2+	0.495677
mlo4-1	1.5 mM Ca2+	7.28547														mlo4-1	1.5 mM Ca2+	4.88659														mlo4-1	1.5 mM Ca2+	3													mlo4-1	1.5 mM Ca2+	0.613925
mlo4-1	1.5 mM Ca2+	6.16785														mlo4-1	1.5 mM Ca2+	4.95527														mlo4-1	1.5 mM Ca2+	2													mlo4-1	1.5 mM Ca2+	0.403611
mlo4-1	1.5 mM Ca2+	5.621														mlo4-1	1.5 mM Ca2+	5.32209														mlo4-1	1.5 mM Ca2+	1													mlo4-1	1.5 mM Ca2+	0.187896
mlo4-3	0 Ca2+	5.80262														mlo4-3	0 Ca2+	3.41553														mlo4-3	0 Ca2+	2													mlo4-3	0 Ca2+	0.58556
mlo4-3	0 Ca2+	5.94634														mlo4-3	0 Ca2+	4.27382														mlo4-3	0 Ca2+	2													mlo4-3	0 Ca2+	0.467966
mlo4-3	0 Ca2+	1.85868														mlo4-3	0 Ca2+	1.85868														mlo4-3	0 Ca2+	0													mlo4-3	0 Ca2+	0
mlo4-3	0 Ca2+	15.1367														mlo4-3	0 Ca2+	5.86833														mlo4-3	0 Ca2+	5													mlo4-3	0 Ca2+	0.852031
mlo4-3	0 Ca2+	7.75089														mlo4-3	0 Ca2+	5.03184														mlo4-3	0 Ca2+	2													mlo4-3	0 Ca2+	0.397469
mlo4-3	4.5 mM Ca2+	3.70808														mlo4-3	4.5 mM Ca2+	2.43478														mlo4-3	4.5 mM Ca2+	1													mlo4-3	4.5 mM Ca2+	0.410715
mlo4-3	4.5 mM Ca2+	3.72214														mlo4-3	4.5 mM Ca2+	3.47196														mlo4-3	4.5 mM Ca2+	2													mlo4-3	4.5 mM Ca2+	0.576044
mlo4-3	4.5 mM Ca2+	3.60888														mlo4-3	4.5 mM Ca2+	3.28756														mlo4-3	4.5 mM Ca2+	1													mlo4-3	4.5 mM Ca2+	0.304177
mlo4-3	4.5 mM Ca2+	9.76431														mlo4-3	4.5 mM Ca2+	4.83375														mlo4-3	4.5 mM Ca2+	3													mlo4-3	4.5 mM Ca2+	0.620637
mlo4-3	4.5 mM Ca2+	5.24297														mlo4-3	4.5 mM Ca2+	3.35008														mlo4-3	4.5 mM Ca2+	2													mlo4-3	4.5 mM Ca2+	0.597001
mlo4-3	1.5 mM Ca2+	7.69179														mlo4-3	1.5 mM Ca2+	4.81211														mlo4-3	1.5 mM Ca2+	2													mlo4-3	1.5 mM Ca2+	0.415618
mlo4-3	1.5 mM Ca2+	2.53184														mlo4-3	1.5 mM Ca2+	1.35773														mlo4-3	1.5 mM Ca2+	1													mlo4-3	1.5 mM Ca2+	0.736523
mlo4-3	1.5 mM Ca2+	7.53997														mlo4-3	1.5 mM Ca2+	2.83912														mlo4-3	1.5 mM Ca2+	2													mlo4-3	1.5 mM Ca2+	0.704445
mlo4-3	1.5 mM Ca2+	4.92118														mlo4-3	1.5 mM Ca2+	4.92118														mlo4-3	1.5 mM Ca2+	1													mlo4-3	1.5 mM Ca2+	0.203203
mlo4-3	1.5 mM Ca2+	7.9156														mlo4-3	1.5 mM Ca2+	5.41998														mlo4-3	1.5 mM Ca2+	2													mlo4-3	1.5 mM Ca2+	0.369005
wt	0 Ca2+	6.64854														wt	0 Ca2+	3.78243														wt	0 Ca2+	3													wt	0 Ca2+	0.793142
wt	0 Ca2+	7.32883														wt	0 Ca2+	3.85517														wt	0 Ca2+	2													wt	0 Ca2+	0.518784
wt	0 Ca2+	12.4079														wt	0 Ca2+	4.10268														wt	0 Ca2+	3													wt	0 Ca2+	0.731229
wt	0 Ca2+	9.33292														wt	0 Ca2+	4.54734														wt	0 Ca2+	3													wt	0 Ca2+	0.659726
wt	0 Ca2+	12.3678														wt	0 Ca2+	5.92581														wt	0 Ca2+	3													wt	0 Ca2+	0.50626
wt	0 Ca2+	8.64933														wt	0 Ca2+	4.84406														wt	0 Ca2+	2													wt	0 Ca2+	0.412877
wt	4.5 mM Ca2+	2.2967														wt	4.5 mM Ca2+	2.2967														wt	4.5 mM Ca2+	0													wt	4.5 mM Ca2+	0
wt	4.5 mM Ca2+	10.6797														wt	4.5 mM Ca2+	5.92638														wt	4.5 mM Ca2+	2													wt	4.5 mM Ca2+	0.337474
wt	4.5 mM Ca2+	6.30918														wt	4.5 mM Ca2+	4.35869														wt	4.5 mM Ca2+	1													wt	4.5 mM Ca2+	0.229427
wt	4.5 mM Ca2+	9.58032														wt	4.5 mM Ca2+	3.15558														wt	4.5 mM Ca2+	2													wt	4.5 mM Ca2+	0.633797
wt	4.5 mM Ca2+	9.3501														wt	4.5 mM Ca2+	3.79163														wt	4.5 mM Ca2+	2													wt	4.5 mM Ca2+	0.527478
wt	4.5 mM Ca2+	6.77617														wt	4.5 mM Ca2+	4.45906														wt	4.5 mM Ca2+	1													wt	4.5 mM Ca2+	0.224263
wt	1.5 mM Ca2+	10.2614														wt	1.5 mM Ca2+	4.48108														wt	1.5 mM Ca2+	3													wt	1.5 mM Ca2+	0.669482
wt	1.5 mM Ca2+	7.68386														wt	1.5 mM Ca2+	3.63402														wt	1.5 mM Ca2+	2													wt	1.5 mM Ca2+	0.550354
wt	1.5 mM Ca2+	9.72759														wt	1.5 mM Ca2+	8.71568														wt	1.5 mM Ca2+	2													wt	1.5 mM Ca2+	0.229472
wt	1.5 mM Ca2+	8.50214														wt	1.5 mM Ca2+	5.6607														wt	1.5 mM Ca2+	4													wt	1.5 mM Ca2+	0.706626
wt	1.5 mM Ca2+	11.9041														wt	1.5 mM Ca2+	4.71823														wt	1.5 mM Ca2+	2													wt	1.5 mM Ca2+	0.423888
wt	1.5 mM Ca2+	8.7499														wt	1.5 mM Ca2+	3.65525														wt	1.5 mM Ca2+	4													wt	1.5 mM Ca2+	1.09432
mlo4-1	0 Ca2+	6.75211														mlo4-1	0 Ca2+	3.95081														mlo4-1	0 Ca2+	2													mlo4-1	0 Ca2+	0.506226
mlo4-1	0 Ca2+	6.89689														mlo4-1	0 Ca2+	3.65137														mlo4-1	0 Ca2+	2													mlo4-1	0 Ca2+	0.547739
mlo4-1	0 Ca2+	7.86631														mlo4-1	0 Ca2+	4.90701														mlo4-1	0 Ca2+	3													mlo4-1	0 Ca2+	0.611371
mlo4-1	0 Ca2+	8.01363														mlo4-1	0 Ca2+	4.91909														mlo4-1	0 Ca2+	2													mlo4-1	0 Ca2+	0.406579
mlo4-1	0 Ca2+	6.2916														mlo4-1	0 Ca2+	2.82062														mlo4-1	0 Ca2+	3													mlo4-1	0 Ca2+	1.0636
mlo4-1	0 Ca2+	8.76737														mlo4-1	0 Ca2+	5.37507														mlo4-1	0 Ca2+	4													mlo4-1	0 Ca2+	0.744176
mlo4-1	4.5 mM Ca2+	5.76184														mlo4-1	4.5 mM Ca2+	5.03443														mlo4-1	4.5 mM Ca2+	1													mlo4-1	4.5 mM Ca2+	0.198632
mlo4-1	4.5 mM Ca2+	4.80353														mlo4-1	4.5 mM Ca2+	3.72049														mlo4-1	4.5 mM Ca2+	2													mlo4-1	4.5 mM Ca2+	0.537563
mlo4-1	4.5 mM Ca2+	6.44311														mlo4-1	4.5 mM Ca2+	4.72171														mlo4-1	4.5 mM Ca2+	2													mlo4-1	4.5 mM Ca2+	0.423575
mlo4-1	4.5 mM Ca2+	5.61089														mlo4-1	4.5 mM Ca2+	4.46471														mlo4-1	4.5 mM Ca2+	1													mlo4-1	4.5 mM Ca2+	0.223979
mlo4-1	4.5 mM Ca2+	5.4657														mlo4-1	4.5 mM Ca2+	3.47063														mlo4-1	4.5 mM Ca2+	2													mlo4-1	4.5 mM Ca2+	0.576264
mlo4-1	4.5 mM Ca2+	5.21449														mlo4-1	4.5 mM Ca2+	3.4651														mlo4-1	4.5 mM Ca2+	1													mlo4-1	4.5 mM Ca2+	0.288592
mlo4-1	1.5 mM Ca2+	5.70896														mlo4-1	1.5 mM Ca2+	4.33231														mlo4-1	1.5 mM Ca2+	2													mlo4-1	1.5 mM Ca2+	0.461648
mlo4-1	1.5 mM Ca2+	7.41112														mlo4-1	1.5 mM Ca2+	5.6444														mlo4-1	1.5 mM Ca2+	3													mlo4-1	1.5 mM Ca2+	0.5315
mlo4-1	1.5 mM Ca2+	3.95128														mlo4-1	1.5 mM Ca2+	3.95128														mlo4-1	1.5 mM Ca2+	0													mlo4-1	1.5 mM Ca2+	0
mlo4-1	1.5 mM Ca2+	5.5169														mlo4-1	1.5 mM Ca2+	3.92796														mlo4-1	1.5 mM Ca2+	1													mlo4-1	1.5 mM Ca2+	0.254585
mlo4-1	1.5 mM Ca2+	7.38192														mlo4-1	1.5 mM Ca2+	3.4908														mlo4-1	1.5 mM Ca2+	3													mlo4-1	1.5 mM Ca2+	0.859402
mlo4-1	1.5 mM Ca2+	7.17635														mlo4-1	1.5 mM Ca2+	3.85269														mlo4-1	1.5 mM Ca2+	3													mlo4-1	1.5 mM Ca2+	0.778677
mlo4-3	0 Ca2+	5.94288														mlo4-3	0 Ca2+	3.21046														mlo4-3	0 Ca2+	2													mlo4-3	0 Ca2+	0.622964
mlo4-3	0 Ca2+	11.6996														mlo4-3	0 Ca2+	3.39892														mlo4-3	0 Ca2+	4													mlo4-3	0 Ca2+	1.17684
mlo4-3	0 Ca2+	9.14639														mlo4-3	0 Ca2+	5.19851														mlo4-3	0 Ca2+	3													mlo4-3	0 Ca2+	0.577088
mlo4-3	0 Ca2+	11.1553														mlo4-3	0 Ca2+	5.4951														mlo4-3	0 Ca2+	4													mlo4-3	0 Ca2+	0.727921
mlo4-3	0 Ca2+	11.7078														mlo4-3	0 Ca2+	5.58845														mlo4-3	0 Ca2+	2													mlo4-3	0 Ca2+	0.357881
mlo4-3	4.5 mM Ca2+	7.18869														mlo4-3	4.5 mM Ca2+	5.01126														mlo4-3	4.5 mM Ca2+	2													mlo4-3	4.5 mM Ca2+	0.399101
mlo4-3	4.5 mM Ca2+	8.17093														mlo4-3	4.5 mM Ca2+	4.52433														mlo4-3	4.5 mM Ca2+	2													mlo4-3	4.5 mM Ca2+	0.442055
mlo4-3	4.5 mM Ca2+	6.11811														mlo4-3	4.5 mM Ca2+	4.19655														mlo4-3	4.5 mM Ca2+	2													mlo4-3	4.5 mM Ca2+	0.476582
mlo4-3	4.5 mM Ca2+	7.06975														mlo4-3	4.5 mM Ca2+	3.4737														mlo4-3	4.5 mM Ca2+	1													mlo4-3	4.5 mM Ca2+	0.287877
mlo4-3	4.5 mM Ca2+	4.4786														mlo4-3	4.5 mM Ca2+	3.03836														mlo4-3	4.5 mM Ca2+	2													mlo4-3	4.5 mM Ca2+	0.658249
mlo4-3	1.5 mM Ca2+	9.50555														mlo4-3	1.5 mM Ca2+	3.43012														mlo4-3	1.5 mM Ca2+	3													mlo4-3	1.5 mM Ca2+	0.874605
mlo4-3	1.5 mM Ca2+	5.97895														mlo4-3	1.5 mM Ca2+	5.45018														mlo4-3	1.5 mM Ca2+	2													mlo4-3	1.5 mM Ca2+	0.36696
mlo4-3	1.5 mM Ca2+	6.47331														mlo4-3	1.5 mM Ca2+	3.28032														mlo4-3	1.5 mM Ca2+	2													mlo4-3	1.5 mM Ca2+	0.609697
mlo4-3	1.5 mM Ca2+	6.80139														mlo4-3	1.5 mM Ca2+	4.76951														mlo4-3	1.5 mM Ca2+	1													mlo4-3	1.5 mM Ca2+	0.209665
mlo4-3	1.5 mM Ca2+	7.1336														mlo4-3	1.5 mM Ca2+	4.32309														mlo4-3	1.5 mM Ca2+	2													mlo4-3	1.5 mM Ca2+	0.462632
wt	0 Ca2+	5.09063														wt	0 Ca2+	5.09063														wt	0 Ca2+	2													wt	0 Ca2+	0.392879
wt	0 Ca2+	8.04224														wt	0 Ca2+	3.49707														wt	0 Ca2+	4													wt	0 Ca2+	1.14382
wt	0 Ca2+	12.4795														wt	0 Ca2+	6.93384														wt	0 Ca2+	4													wt	0 Ca2+	0.576881
wt	0 Ca2+	11.3901														wt	0 Ca2+	6.13319														wt	0 Ca2+	2													wt	0 Ca2+	0.326095
wt	0 Ca2+	11.2916														wt	0 Ca2+	5.1212														wt	0 Ca2+	3													wt	0 Ca2+	0.5858
wt	0 Ca2+	11.9504														wt	0 Ca2+	6.00588														wt	0 Ca2+	3													wt	0 Ca2+	0.49951
wt	4.5 mM Ca2+	4.94852														wt	4.5 mM Ca2+	3.0244														wt	4.5 mM Ca2+	2													wt	4.5 mM Ca2+	0.661288
wt	4.5 mM Ca2+	5.85265														wt	4.5 mM Ca2+	3.37279														wt	4.5 mM Ca2+	3													wt	4.5 mM Ca2+	0.889471
wt	4.5 mM Ca2+	8.7495														wt	4.5 mM Ca2+	4.6833														wt	4.5 mM Ca2+	2													wt	4.5 mM Ca2+	0.427049
wt	4.5 mM Ca2+	8.35581														wt	4.5 mM Ca2+	3.23015														wt	4.5 mM Ca2+	2													wt	4.5 mM Ca2+	0.619165
wt	4.5 mM Ca2+	7.52122														wt	4.5 mM Ca2+	2.17495														wt	4.5 mM Ca2+	3													wt	4.5 mM Ca2+	1.37934
wt	4.5 mM Ca2+	7.26357														wt	4.5 mM Ca2+	3.19188														wt	4.5 mM Ca2+	4													wt	4.5 mM Ca2+	1.25318
wt	1.5 mM Ca2+	7.83984														wt	1.5 mM Ca2+	3.83062														wt	1.5 mM Ca2+	4													wt	1.5 mM Ca2+	1.04422
wt	1.5 mM Ca2+	9.66106														wt	1.5 mM Ca2+	4.89279														wt	1.5 mM Ca2+	2													wt	1.5 mM Ca2+	0.408765
wt	1.5 mM Ca2+	6.13446														wt	1.5 mM Ca2+	3.38843														wt	1.5 mM Ca2+	3													wt	1.5 mM Ca2+	0.885366
wt	1.5 mM Ca2+	8.46528														wt	1.5 mM Ca2+	5.7287														wt	1.5 mM Ca2+	2													wt	1.5 mM Ca2+	0.349119
wt	1.5 mM Ca2+	8.80073														wt	1.5 mM Ca2+	3.35081														wt	1.5 mM Ca2+	3													wt	1.5 mM Ca2+	0.895307
wt	1.5 mM Ca2+	5.59332														wt	1.5 mM Ca2+	4.91296														wt	1.5 mM Ca2+	2													wt	1.5 mM Ca2+	0.407086
mlo4-1	0 Ca2+	9.38803														mlo4-1	0 Ca2+	2.75861														mlo4-1	0 Ca2+	2													mlo4-1	0 Ca2+	0.725004
mlo4-1	0 Ca2+	8.37736														mlo4-1	0 Ca2+	5.15409														mlo4-1	0 Ca2+	3													mlo4-1	0 Ca2+	0.582061
mlo4-1	0 Ca2+	7.46993														mlo4-1	0 Ca2+	4.80243														mlo4-1	0 Ca2+	2													mlo4-1	0 Ca2+	0.416456
mlo4-1	0 Ca2+	7.63255														mlo4-1	0 Ca2+	2.97821														mlo4-1	0 Ca2+	4													mlo4-1	0 Ca2+	1.34309
mlo4-1	0 Ca2+	7.22911														mlo4-1	0 Ca2+	3.34797														mlo4-1	0 Ca2+	3													mlo4-1	0 Ca2+	0.896066
mlo4-1	4.5 mM Ca2+	2.99283														mlo4-1	4.5 mM Ca2+	2.99283														mlo4-1	4.5 mM Ca2+	0													mlo4-1	4.5 mM Ca2+	0
mlo4-1	4.5 mM Ca2+	2.7382														mlo4-1	4.5 mM Ca2+	2.63678														mlo4-1	4.5 mM Ca2+	1													mlo4-1	4.5 mM Ca2+	0.379251
mlo4-1	4.5 mM Ca2+	5.27919														mlo4-1	4.5 mM Ca2+	2.84402														mlo4-1	4.5 mM Ca2+	2													mlo4-1	4.5 mM Ca2+	0.70323
mlo4-1	4.5 mM Ca2+	2.3663														mlo4-1	4.5 mM Ca2+	2.3663														mlo4-1	4.5 mM Ca2+	0													mlo4-1	4.5 mM Ca2+	0
mlo4-1	4.5 mM Ca2+	4.03212														mlo4-1	4.5 mM Ca2+	3.491														mlo4-1	4.5 mM Ca2+	1													mlo4-1	4.5 mM Ca2+	0.286451
mlo4-1	4.5 mM Ca2+	3.7463														mlo4-1	4.5 mM Ca2+	2.28967														mlo4-1	4.5 mM Ca2+	1													mlo4-1	4.5 mM Ca2+	0.436744
mlo4-1	1.5 mM Ca2+	6.79978														mlo4-1	1.5 mM Ca2+	4.15985														mlo4-1	1.5 mM Ca2+	2													mlo4-1	1.5 mM Ca2+	0.480786
mlo4-1	1.5 mM Ca2+	5.80522														mlo4-1	1.5 mM Ca2+	4.23719														mlo4-1	1.5 mM Ca2+	2													mlo4-1	1.5 mM Ca2+	0.472011
mlo4-1	1.5 mM Ca2+	4.13853														mlo4-1	1.5 mM Ca2+	3.20004														mlo4-1	1.5 mM Ca2+	2													mlo4-1	1.5 mM Ca2+	0.624992
mlo4-1	1.5 mM Ca2+	6.24524														mlo4-1	1.5 mM Ca2+	3.88601														mlo4-1	1.5 mM Ca2+	1													mlo4-1	1.5 mM Ca2+	0.257333
mlo4-1	1.5 mM Ca2+	5.68355														mlo4-1	1.5 mM Ca2+	4.43609														mlo4-1	1.5 mM Ca2+	1													mlo4-1	1.5 mM Ca2+	0.225424
mlo4-1	1.5 mM Ca2+	5.06166														mlo4-1	1.5 mM Ca2+	3.14414														mlo4-1	1.5 mM Ca2+	2													mlo4-1	1.5 mM Ca2+	0.636103
mlo4-3	0 Ca2+	6.94042														mlo4-3	0 Ca2+	2.76823														mlo4-3	0 Ca2+	2													mlo4-3	0 Ca2+	0.722483
mlo4-3	0 Ca2+	7.08169														mlo4-3	0 Ca2+	4.76366														mlo4-3	0 Ca2+	5													mlo4-3	0 Ca2+	1.04961
mlo4-3	0 Ca2+	7.08413														mlo4-3	0 Ca2+	4.07048														mlo4-3	0 Ca2+	4													mlo4-3	0 Ca2+	0.982684
mlo4-3	0 Ca2+	9.39055														mlo4-3	0 Ca2+	4.33759														mlo4-3	0 Ca2+	4													mlo4-3	0 Ca2+	0.922171
mlo4-3	0 Ca2+	7.71003														mlo4-3	0 Ca2+	4.26725														mlo4-3	0 Ca2+	3													mlo4-3	0 Ca2+	0.703028
mlo4-3	4.5 mM Ca2+	8.41879														mlo4-3	4.5 mM Ca2+	5.12615														mlo4-3	4.5 mM Ca2+	3													mlo4-3	4.5 mM Ca2+	0.585234
mlo4-3	4.5 mM Ca2+	4.88883														mlo4-3	4.5 mM Ca2+	3.81297														mlo4-3	4.5 mM Ca2+	1													mlo4-3	4.5 mM Ca2+	0.262263
mlo4-3	4.5 mM Ca2+	5.42202														mlo4-3	4.5 mM Ca2+	3.85271														mlo4-3	4.5 mM Ca2+	2													mlo4-3	4.5 mM Ca2+	0.519116
mlo4-3	4.5 mM Ca2+	6.37434														mlo4-3	4.5 mM Ca2+	2.769														mlo4-3	4.5 mM Ca2+	2													mlo4-3	4.5 mM Ca2+	0.722282
mlo4-3	4.5 mM Ca2+	7.25599														mlo4-3	4.5 mM Ca2+	4.70547														mlo4-3	4.5 mM Ca2+	2													mlo4-3	4.5 mM Ca2+	0.425037
mlo4-3	1.5 mM Ca2+	5.90196														mlo4-3	1.5 mM Ca2+	3.45741														mlo4-3	1.5 mM Ca2+	1													mlo4-3	1.5 mM Ca2+	0.289234
mlo4-3	1.5 mM Ca2+	7.708														mlo4-3	1.5 mM Ca2+	6.22508														mlo4-3	1.5 mM Ca2+	2													mlo4-3	1.5 mM Ca2+	0.321281
mlo4-3	1.5 mM Ca2+	12.0056														mlo4-3	1.5 mM Ca2+	5.50734														mlo4-3	1.5 mM Ca2+	3													mlo4-3	1.5 mM Ca2+	0.544728
mlo4-3	1.5 mM Ca2+	6.4596														mlo4-3	1.5 mM Ca2+	2.78162														mlo4-3	1.5 mM Ca2+	2													mlo4-3	1.5 mM Ca2+	0.719005
mlo4-3	1.5 mM Ca2+	5.40783														mlo4-3	1.5 mM Ca2+	4.86016														mlo4-3	1.5 mM Ca2+	1													mlo4-3	1.5 mM Ca2+	0.205755
wt	0 Ca2+	16.5914														wt	0 Ca2+	4.40324														wt	0 Ca2+	2													wt	0 Ca2+	0.454211
wt	0 Ca2+	12.0353														wt	0 Ca2+	6.15928														wt	0 Ca2+	2													wt	0 Ca2+	0.324713
wt	0 Ca2+	13.3772														wt	0 Ca2+	5.32088														wt	0 Ca2+	4													wt	0 Ca2+	0.751755
wt	0 Ca2+	10.559														wt	0 Ca2+	5.30537														wt	0 Ca2+	2													wt	0 Ca2+	0.376976
wt	0 Ca2+	11.6766														wt	0 Ca2+	5.89338														wt	0 Ca2+	2													wt	0 Ca2+	0.339364
wt	0 Ca2+	12.2544														wt	0 Ca2+	5.49176														wt	0 Ca2+	3													wt	0 Ca2+	0.546273
wt	4.5 mM Ca2+	7.07896														wt	4.5 mM Ca2+	3.9734														wt	4.5 mM Ca2+	1													wt	4.5 mM Ca2+	0.251674
wt	4.5 mM Ca2+	5.68432														wt	4.5 mM Ca2+	2.98771														wt	4.5 mM Ca2+	1													wt	4.5 mM Ca2+	0.334704
wt	4.5 mM Ca2+	9.32359														wt	4.5 mM Ca2+	4.97267														wt	4.5 mM Ca2+	3													wt	4.5 mM Ca2+	0.603298
wt	4.5 mM Ca2+	4.78031														wt	4.5 mM Ca2+	3.18338														wt	4.5 mM Ca2+	1													wt	4.5 mM Ca2+	0.314131
wt	4.5 mM Ca2+	6.9386														wt	4.5 mM Ca2+	3.83639														wt	4.5 mM Ca2+	3													wt	4.5 mM Ca2+	0.781985
wt	4.5 mM Ca2+	9.06471														wt	4.5 mM Ca2+	2.89017														wt	4.5 mM Ca2+	2													wt	4.5 mM Ca2+	0.692002
wt	1.5 mM Ca2+	6.43682														wt	1.5 mM Ca2+	3.63156														wt	1.5 mM Ca2+	2													wt	1.5 mM Ca2+	0.550728
wt	1.5 mM Ca2+	5.0629														wt	1.5 mM Ca2+	4.20347														wt	1.5 mM Ca2+	1													wt	1.5 mM Ca2+	0.237899
wt	1.5 mM Ca2+	9.06147														wt	1.5 mM Ca2+	3.33572														wt	1.5 mM Ca2+	4													wt	1.5 mM Ca2+	1.19914
wt	1.5 mM Ca2+	8.10162														wt	1.5 mM Ca2+	6.79708														wt	1.5 mM Ca2+	4													wt	1.5 mM Ca2+	0.588488
wt	1.5 mM Ca2+	6.02553														wt	1.5 mM Ca2+	4.84547														wt	1.5 mM Ca2+	2													wt	1.5 mM Ca2+	0.412756
wt	1.5 mM Ca2+	7.59653														wt	1.5 mM Ca2+	3.6319														wt	1.5 mM Ca2+	3													wt	1.5 mM Ca2+	0.826013
mlo4-1	0 Ca2+	8.06724														mlo4-1	0 Ca2+	4.29469														mlo4-1	0 Ca2+	2													mlo4-1	0 Ca2+	0.465691
mlo4-1	0 Ca2+	7.59408														mlo4-1	0 Ca2+	5.23489														mlo4-1	0 Ca2+	2													mlo4-1	0 Ca2+	0.382052
mlo4-1	0 Ca2+	8.59244														mlo4-1	0 Ca2+	4.30897														mlo4-1	0 Ca2+	4													mlo4-1	0 Ca2+	0.928295
mlo4-1	0 Ca2+	5.86896														mlo4-1	0 Ca2+	3.39955														mlo4-1	0 Ca2+	2													mlo4-1	0 Ca2+	0.588313
mlo4-1	0 Ca2+	7.18744														mlo4-1	0 Ca2+	3.94485														mlo4-1	0 Ca2+	2													mlo4-1	0 Ca2+	0.50699
mlo4-1	0 Ca2+	10.3335														mlo4-1	0 Ca2+	4.36731														mlo4-1	0 Ca2+	4													mlo4-1	0 Ca2+	0.915895
mlo4-1	4.5 mM Ca2+	4.22856														mlo4-1	4.5 mM Ca2+	2.58839														mlo4-1	4.5 mM Ca2+	2													mlo4-1	4.5 mM Ca2+	0.77268
mlo4-1	4.5 mM Ca2+	5.0207														mlo4-1	4.5 mM Ca2+	3.64444														mlo4-1	4.5 mM Ca2+	1													mlo4-1	4.5 mM Ca2+	0.274391
mlo4-1	4.5 mM Ca2+	3.45688														mlo4-1	4.5 mM Ca2+	2.83349														mlo4-1	4.5 mM Ca2+	1													mlo4-1	4.5 mM Ca2+	0.352922
mlo4-1	4.5 mM Ca2+	2.90065														mlo4-1	4.5 mM Ca2+	2.90065														mlo4-1	4.5 mM Ca2+	0													mlo4-1	4.5 mM Ca2+	0
mlo4-1	4.5 mM Ca2+	2.9552														mlo4-1	4.5 mM Ca2+	1.88165														mlo4-1	4.5 mM Ca2+	1													mlo4-1	4.5 mM Ca2+	0.531448
mlo4-1	4.5 mM Ca2+	5.93553														mlo4-1	4.5 mM Ca2+	3.01563														mlo4-1	4.5 mM Ca2+	3													mlo4-1	4.5 mM Ca2+	0.994816
mlo4-1	1.5 mM Ca2+	4.25819														mlo4-1	1.5 mM Ca2+	3.02384														mlo4-1	1.5 mM Ca2+	1													mlo4-1	1.5 mM Ca2+	0.330705
mlo4-1	1.5 mM Ca2+	5.40732														mlo4-1	1.5 mM Ca2+	4.18386														mlo4-1	1.5 mM Ca2+	1													mlo4-1	1.5 mM Ca2+	0.239013
mlo4-1	1.5 mM Ca2+	6.15625														mlo4-1	1.5 mM Ca2+	4.25887														mlo4-1	1.5 mM Ca2+	2													mlo4-1	1.5 mM Ca2+	0.469608
mlo4-1	1.5 mM Ca2+	8.32441														mlo4-1	1.5 mM Ca2+	5.11197														mlo4-1	1.5 mM Ca2+	3													mlo4-1	1.5 mM Ca2+	0.586858
mlo4-1	1.5 mM Ca2+	5.77458														mlo4-1	1.5 mM Ca2+	4.6483														mlo4-1	1.5 mM Ca2+	1													mlo4-1	1.5 mM Ca2+	0.215133
mlo4-1	1.5 mM Ca2+	5.02388														mlo4-1	1.5 mM Ca2+	4.74518														mlo4-1	1.5 mM Ca2+	1													mlo4-1	1.5 mM Ca2+	0.21074
mlo4-3	0 Ca2+	7.03979														mlo4-3	0 Ca2+	4.53901														mlo4-3	0 Ca2+	2													mlo4-3	0 Ca2+	0.440625
mlo4-3	0 Ca2+	8.91787														mlo4-3	0 Ca2+	5.00179														mlo4-3	0 Ca2+	2													mlo4-3	0 Ca2+	0.399857
mlo4-3	0 Ca2+	11.8987														mlo4-3	0 Ca2+	5.4539														mlo4-3	0 Ca2+	3													mlo4-3	0 Ca2+	0.550066
mlo4-3	0 Ca2+	8.55315														mlo4-3	0 Ca2+	4.95763														mlo4-3	0 Ca2+	3													mlo4-3	0 Ca2+	0.605128
mlo4-3	0 Ca2+	2.42045														mlo4-3	0 Ca2+	2.30199														mlo4-3	0 Ca2+	1													mlo4-3	0 Ca2+	0.434406
mlo4-3	4.5 mM Ca2+	1.96274														mlo4-3	4.5 mM Ca2+	1.96274														mlo4-3	4.5 mM Ca2+	0													mlo4-3	4.5 mM Ca2+	0
mlo4-3	4.5 mM Ca2+	2.96172														mlo4-3	4.5 mM Ca2+	2.96172														mlo4-3	4.5 mM Ca2+	0													mlo4-3	4.5 mM Ca2+	0
mlo4-3	4.5 mM Ca2+	3.21356														mlo4-3	4.5 mM Ca2+	3.12122														mlo4-3	4.5 mM Ca2+	2													mlo4-3	4.5 mM Ca2+	0.640776
mlo4-3	4.5 mM Ca2+	3.1557														mlo4-3	4.5 mM Ca2+	1.55567														mlo4-3	4.5 mM Ca2+	1													mlo4-3	4.5 mM Ca2+	0.642809
mlo4-3	4.5 mM Ca2+	5.92459														mlo4-3	4.5 mM Ca2+	3.33803														mlo4-3	4.5 mM Ca2+	1													mlo4-3	4.5 mM Ca2+	0.299578
mlo4-3	1.5 mM Ca2+	4.78032														mlo4-3	1.5 mM Ca2+	3.30858														mlo4-3	1.5 mM Ca2+	1													mlo4-3	1.5 mM Ca2+	0.302244
mlo4-3	1.5 mM Ca2+	6.59369														mlo4-3	1.5 mM Ca2+	4.5785														mlo4-3	1.5 mM Ca2+	1													mlo4-3	1.5 mM Ca2+	0.218412
mlo4-3	1.5 mM Ca2+	4.77392														mlo4-3	1.5 mM Ca2+	2.50727														mlo4-3	1.5 mM Ca2+	1													mlo4-3	1.5 mM Ca2+	0.39884
mlo4-3	1.5 mM Ca2+	5.11989														mlo4-3	1.5 mM Ca2+	4.03743														mlo4-3	1.5 mM Ca2+	2													mlo4-3	1.5 mM Ca2+	0.495365
mlo4-3	1.5 mM Ca2+	7.09638														mlo4-3	1.5 mM Ca2+	5.46028														mlo4-3	1.5 mM Ca2+	2													mlo4-3	1.5 mM Ca2+	0.366281
wt	0 Ca2+	11.8919														wt	0 Ca2+	6.43764														wt	0 Ca2+	4													wt	0 Ca2+	0.621345
wt	0 Ca2+	11.9901														wt	0 Ca2+	6.66212														wt	0 Ca2+	4													wt	0 Ca2+	0.600409
wt	0 Ca2+	5.87446														wt	0 Ca2+	5.16911														wt	0 Ca2+	3													wt	0 Ca2+	0.580371
wt	0 Ca2+	6.94218														wt	0 Ca2+	3.26738														wt	0 Ca2+	1													wt	0 Ca2+	0.306056
wt	0 Ca2+	10.1653														wt	0 Ca2+	6.25023														wt	0 Ca2+	3													wt	0 Ca2+	0.479982
wt	0 Ca2+	12.9483														wt	0 Ca2+	6.39941														wt	0 Ca2+	3													wt	0 Ca2+	0.468793
wt	4.5 mM Ca2+	9.9597														wt	4.5 mM Ca2+	5.02943														wt	4.5 mM Ca2+	4													wt	4.5 mM Ca2+	0.795319
wt	4.5 mM Ca2+	9.17575														wt	4.5 mM Ca2+	3.22905														wt	4.5 mM Ca2+	2													wt	4.5 mM Ca2+	0.619378
wt	4.5 mM Ca2+	7.58107														wt	4.5 mM Ca2+	4.91437														wt	4.5 mM Ca2+	1													wt	4.5 mM Ca2+	0.203485
wt	4.5 mM Ca2+	8.16623														wt	4.5 mM Ca2+	3.51666														wt	4.5 mM Ca2+	2													wt	4.5 mM Ca2+	0.568722
wt	4.5 mM Ca2+	6.35972														wt	4.5 mM Ca2+	3.72391														wt	4.5 mM Ca2+	2													wt	4.5 mM Ca2+	0.53707
wt	4.5 mM Ca2+	4.06339														wt	4.5 mM Ca2+	3.21108														wt	4.5 mM Ca2+	1													wt	4.5 mM Ca2+	0.311422
wt	1.5 mM Ca2+	6.36291														wt	1.5 mM Ca2+	5.5398														wt	1.5 mM Ca2+	2													wt	1.5 mM Ca2+	0.361024
wt	1.5 mM Ca2+	6.74791														wt	1.5 mM Ca2+	3.31706														wt	1.5 mM Ca2+	2													wt	1.5 mM Ca2+	0.602943
wt	1.5 mM Ca2+	6.3054														wt	1.5 mM Ca2+	4.02157														wt	1.5 mM Ca2+	3													wt	1.5 mM Ca2+	0.745977
wt	1.5 mM Ca2+	10.8743														wt	1.5 mM Ca2+	8.02617														wt	1.5 mM Ca2+	2													wt	1.5 mM Ca2+	0.249185
wt	1.5 mM Ca2+	6.42343														wt	1.5 mM Ca2+	4.15069														wt	1.5 mM Ca2+	2													wt	1.5 mM Ca2+	0.481848
wt	1.5 mM Ca2+	11.8636														wt	1.5 mM Ca2+	3.99565														wt	1.5 mM Ca2+	3													wt	1.5 mM Ca2+	0.750816
mlo4-1	0 Ca2+	5.39435														mlo4-1	0 Ca2+	4.38663														mlo4-1	0 Ca2+	1													mlo4-1	0 Ca2+	0.227965
mlo4-1	0 Ca2+	9.49638														mlo4-1	0 Ca2+	5.72361														mlo4-1	0 Ca2+	3													mlo4-1	0 Ca2+	0.524145
mlo4-1	0 Ca2+	5.3685														mlo4-1	0 Ca2+	4.49332														mlo4-1	0 Ca2+	1													mlo4-1	0 Ca2+	0.222552
mlo4-1	0 Ca2+	7.70789														mlo4-1	0 Ca2+	4.27203														mlo4-1	0 Ca2+	3													mlo4-1	0 Ca2+	0.702243
mlo4-1	0 Ca2+	8.95019														mlo4-1	0 Ca2+	3.26212														mlo4-1	0 Ca2+	6													mlo4-1	0 Ca2+	1.8393
mlo4-1	0 Ca2+	9.83226														mlo4-1	0 Ca2+	3.62835														mlo4-1	0 Ca2+	4													mlo4-1	0 Ca2+	1.10243
mlo4-1	4.5 mM Ca2+	4.29034														mlo4-1	4.5 mM Ca2+	4.22757														mlo4-1	4.5 mM Ca2+	1													mlo4-1	4.5 mM Ca2+	0.236543
mlo4-1	4.5 mM Ca2+	4.08332														mlo4-1	4.5 mM Ca2+	4.08332														mlo4-1	4.5 mM Ca2+	1													mlo4-1	4.5 mM Ca2+	0.244899
mlo4-1	4.5 mM Ca2+	8.41353														mlo4-1	4.5 mM Ca2+	4.02823														mlo4-1	4.5 mM Ca2+	2													mlo4-1	4.5 mM Ca2+	0.496495
mlo4-1	4.5 mM Ca2+	4.26256														mlo4-1	4.5 mM Ca2+	3.39729														mlo4-1	4.5 mM Ca2+	1													mlo4-1	4.5 mM Ca2+	0.294352
mlo4-1	4.5 mM Ca2+	6.98624														mlo4-1	4.5 mM Ca2+	5.2596														mlo4-1	4.5 mM Ca2+	2													mlo4-1	4.5 mM Ca2+	0.380257
mlo4-1	4.5 mM Ca2+	4.21107														mlo4-1	4.5 mM Ca2+	2.73241														mlo4-1	4.5 mM Ca2+	1													mlo4-1	4.5 mM Ca2+	0.365978
mlo4-1	1.5 mM Ca2+	2.70147														mlo4-1	1.5 mM Ca2+	2.70147														mlo4-1	1.5 mM Ca2+	0													mlo4-1	1.5 mM Ca2+	0
mlo4-1	1.5 mM Ca2+	8.78475														mlo4-1	1.5 mM Ca2+	5.46892														mlo4-1	1.5 mM Ca2+	2													mlo4-1	1.5 mM Ca2+	0.365703
mlo4-1	1.5 mM Ca2+	8.34953														mlo4-1	1.5 mM Ca2+	5.10571														mlo4-1	1.5 mM Ca2+	2													mlo4-1	1.5 mM Ca2+	0.391718
mlo4-1	1.5 mM Ca2+	4.81041														mlo4-1	1.5 mM Ca2+	4.67835														mlo4-1	1.5 mM Ca2+	1													mlo4-1	1.5 mM Ca2+	0.213751
mlo4-1	1.5 mM Ca2+	5.49585														mlo4-1	1.5 mM Ca2+	3.9781														mlo4-1	1.5 mM Ca2+	2													mlo4-1	1.5 mM Ca2+	0.502753
mlo4-1	1.5 mM Ca2+	4.28172														mlo4-1	1.5 mM Ca2+	4.28172														mlo4-1	1.5 mM Ca2+	0													mlo4-1	1.5 mM Ca2+	0
mlo4-3	0 Ca2+	8.79012														mlo4-3	0 Ca2+	5.09642														mlo4-3	0 Ca2+	4													mlo4-3	0 Ca2+	0.784864
mlo4-3	0 Ca2+	9.92498														mlo4-3	0 Ca2+	4.27419														mlo4-3	0 Ca2+	3													mlo4-3	0 Ca2+	0.701887
mlo4-3	0 Ca2+	8.94973														mlo4-3	0 Ca2+	4.05359														mlo4-3	0 Ca2+	2													mlo4-3	0 Ca2+	0.49339
mlo4-3	0 Ca2+	4.31007														mlo4-3	0 Ca2+	2.8884														mlo4-3	0 Ca2+	1													mlo4-3	0 Ca2+	0.346213
mlo4-3	0 Ca2+	8.50804														mlo4-3	0 Ca2+	4.59099														mlo4-3	0 Ca2+	2													mlo4-3	0 Ca2+	0.435636
mlo4-3	4.5 mM Ca2+	8.03395														mlo4-3	4.5 mM Ca2+	4.5844														mlo4-3	4.5 mM Ca2+	2													mlo4-3	4.5 mM Ca2+	0.436262
mlo4-3	4.5 mM Ca2+	2.5445														mlo4-3	4.5 mM Ca2+	2.47284														mlo4-3	4.5 mM Ca2+	1													mlo4-3	4.5 mM Ca2+	0.404393
mlo4-3	4.5 mM Ca2+	3.00276														mlo4-3	4.5 mM Ca2+	3.00276														mlo4-3	4.5 mM Ca2+	0													mlo4-3	4.5 mM Ca2+	0
mlo4-3	4.5 mM Ca2+	5.60697														mlo4-3	4.5 mM Ca2+	3.55896														mlo4-3	4.5 mM Ca2+	2													mlo4-3	4.5 mM Ca2+	0.561962
mlo4-3	4.5 mM Ca2+	8.22254														mlo4-3	4.5 mM Ca2+	4.05003														mlo4-3	4.5 mM Ca2+	3													mlo4-3	4.5 mM Ca2+	0.740735
mlo4-3	1.5 mM Ca2+	5.11097														mlo4-3	1.5 mM Ca2+	4.24148														mlo4-3	1.5 mM Ca2+	1													mlo4-3	1.5 mM Ca2+	0.235767
mlo4-3	1.5 mM Ca2+	1.21286														mlo4-3	1.5 mM Ca2+	1.21286														mlo4-3	1.5 mM Ca2+	0													mlo4-3	1.5 mM Ca2+	0
mlo4-3	1.5 mM Ca2+	5.66064														mlo4-3	1.5 mM Ca2+	4.21694														mlo4-3	1.5 mM Ca2+	2													mlo4-3	1.5 mM Ca2+	0.474277
mlo4-3	1.5 mM Ca2+	6.81337														mlo4-3	1.5 mM Ca2+	4.60558														mlo4-3	1.5 mM Ca2+	2													mlo4-3	1.5 mM Ca2+	0.434256
mlo4-3	1.5 mM Ca2+	8.74045														mlo4-3	1.5 mM Ca2+	5.48584														mlo4-3	1.5 mM Ca2+	3													mlo4-3	1.5 mM Ca2+	0.546862
wt	0 Ca2+	8.6156														wt	0 Ca2+	3.70728														wt	0 Ca2+	4													wt	0 Ca2+	1.07896
wt	0 Ca2+	12.1902														wt	0 Ca2+	4.97989														wt	0 Ca2+	2													wt	0 Ca2+	0.401615
wt	0 Ca2+	7.7411														wt	0 Ca2+	3.62034														wt	0 Ca2+	2													wt	0 Ca2+	0.552435
wt	0 Ca2+	6.96518														wt	0 Ca2+	4.58636														wt	0 Ca2+	4													wt	0 Ca2+	0.872151
wt	0 Ca2+	11.1421														wt	0 Ca2+	6.91211														wt	0 Ca2+	2													wt	0 Ca2+	0.289347
wt	0 Ca2+	10.5988														wt	0 Ca2+	4.26868														wt	0 Ca2+	3													wt	0 Ca2+	0.702793
wt	4.5 mM Ca2+	4.647														wt	4.5 mM Ca2+	3.25372														wt	4.5 mM Ca2+	2													wt	4.5 mM Ca2+	0.614681
wt	4.5 mM Ca2+	11.5332														wt	4.5 mM Ca2+	6.71272														wt	4.5 mM Ca2+	2													wt	4.5 mM Ca2+	0.297942
wt	4.5 mM Ca2+	6.02137														wt	4.5 mM Ca2+	3.79762														wt	4.5 mM Ca2+	2													wt	4.5 mM Ca2+	0.526645
wt	4.5 mM Ca2+	6.87061														wt	4.5 mM Ca2+	4.45636														wt	4.5 mM Ca2+	2													wt	4.5 mM Ca2+	0.448797
wt	4.5 mM Ca2+	7.52364														wt	4.5 mM Ca2+	4.22443														wt	4.5 mM Ca2+	3													wt	4.5 mM Ca2+	0.710155
wt	4.5 mM Ca2+	10.893														wt	4.5 mM Ca2+	6.6998														wt	4.5 mM Ca2+	2													wt	4.5 mM Ca2+	0.298516
wt	1.5 mM Ca2+	7.56568														wt	1.5 mM Ca2+	3.279														wt	1.5 mM Ca2+	3													wt	1.5 mM Ca2+	0.914914
wt	1.5 mM Ca2+	6.54129														wt	1.5 mM Ca2+	4.14264														wt	1.5 mM Ca2+	2													wt	1.5 mM Ca2+	0.482784
wt	1.5 mM Ca2+	9.45678														wt	1.5 mM Ca2+	4.58957														wt	1.5 mM Ca2+	4													wt	1.5 mM Ca2+	0.871542
wt	1.5 mM Ca2+	8.22601														wt	1.5 mM Ca2+	5.34979														wt	1.5 mM Ca2+	4													wt	1.5 mM Ca2+	0.747692
wt	1.5 mM Ca2+	6.57543														wt	1.5 mM Ca2+	3.1634														wt	1.5 mM Ca2+	2													wt	1.5 mM Ca2+	0.632231
wt	1.5 mM Ca2+	8.18417														wt	1.5 mM Ca2+	3.89322														wt	1.5 mM Ca2+	2													wt	1.5 mM Ca2+	0.513713
mlo4-1	0 Ca2+	7.81447														mlo4-1	0 Ca2+	4.24188														mlo4-1	0 Ca2+	3													mlo4-1	0 Ca2+	0.707233
mlo4-1	0 Ca2+	8.3769														mlo4-1	0 Ca2+	3.49797														mlo4-1	0 Ca2+	2													mlo4-1	0 Ca2+	0.571759
mlo4-1	0 Ca2+	8.68348														mlo4-1	0 Ca2+	6.31068														mlo4-1	0 Ca2+	3													mlo4-1	0 Ca2+	0.475384
mlo4-1	0 Ca2+	9.3305														mlo4-1	0 Ca2+	4.88895														mlo4-1	0 Ca2+	3													mlo4-1	0 Ca2+	0.613628
mlo4-1	0 Ca2+	8.3297														mlo4-1	0 Ca2+	3.24713														mlo4-1	0 Ca2+	4													mlo4-1	0 Ca2+	1.23186
mlo4-1	0 Ca2+	8.0029														mlo4-1	0 Ca2+	3.56029														mlo4-1	0 Ca2+	4													mlo4-1	0 Ca2+	1.1235
mlo4-1	4.5 mM Ca2+	4.64929														mlo4-1	4.5 mM Ca2+	3.28251														mlo4-1	4.5 mM Ca2+	1													mlo4-1	4.5 mM Ca2+	0.304645
mlo4-1	4.5 mM Ca2+	5.96254														mlo4-1	4.5 mM Ca2+	4.8998														mlo4-1	4.5 mM Ca2+	2													mlo4-1	4.5 mM Ca2+	0.40818
mlo4-1	4.5 mM Ca2+	4.60115														mlo4-1	4.5 mM Ca2+	1.64155														mlo4-1	4.5 mM Ca2+	2													mlo4-1	4.5 mM Ca2+	1.21836
mlo4-1	4.5 mM Ca2+	5.83264														mlo4-1	4.5 mM Ca2+	3.78114														mlo4-1	4.5 mM Ca2+	2													mlo4-1	4.5 mM Ca2+	0.528941
mlo4-1	4.5 mM Ca2+	4.39948														mlo4-1	4.5 mM Ca2+	3.01803														mlo4-1	4.5 mM Ca2+	2													mlo4-1	4.5 mM Ca2+	0.662684
mlo4-1	4.5 mM Ca2+	4.85012														mlo4-1	4.5 mM Ca2+	3.2564														mlo4-1	4.5 mM Ca2+	1													mlo4-1	4.5 mM Ca2+	0.307087
mlo4-1	1.5 mM Ca2+	3.39746														mlo4-1	1.5 mM Ca2+	1.90816														mlo4-1	1.5 mM Ca2+	1													mlo4-1	1.5 mM Ca2+	0.524066
mlo4-1	1.5 mM Ca2+	4.73892														mlo4-1	1.5 mM Ca2+	3.68341														mlo4-1	1.5 mM Ca2+	2													mlo4-1	1.5 mM Ca2+	0.542975
mlo4-1	1.5 mM Ca2+	7.39611														mlo4-1	1.5 mM Ca2+	5.50279														mlo4-1	1.5 mM Ca2+	2													mlo4-1	1.5 mM Ca2+	0.363452
mlo4-1	1.5 mM Ca2+	6.47473														mlo4-1	1.5 mM Ca2+	3.27941														mlo4-1	1.5 mM Ca2+	2													mlo4-1	1.5 mM Ca2+	0.609866
mlo4-1	1.5 mM Ca2+	5.66429														mlo4-1	1.5 mM Ca2+	3.54614														mlo4-1	1.5 mM Ca2+	2													mlo4-1	1.5 mM Ca2+	0.563993
mlo4-1	1.5 mM Ca2+	5.4437														mlo4-1	1.5 mM Ca2+	3.15271														mlo4-1	1.5 mM Ca2+	1													mlo4-1	1.5 mM Ca2+	0.317187
mlo4-3	0 Ca2+	8.35359														mlo4-3	0 Ca2+	5.25046														mlo4-3	0 Ca2+	2													mlo4-3	0 Ca2+	0.380919
mlo4-3	0 Ca2+	8.15397														mlo4-3	0 Ca2+	3.5015														mlo4-3	0 Ca2+	3													mlo4-3	0 Ca2+	0.856775
mlo4-3	0 Ca2+	10.1946														mlo4-3	0 Ca2+	5.52251														mlo4-3	0 Ca2+	2													mlo4-3	0 Ca2+	0.362154
mlo4-3	0 Ca2+	4.50804														mlo4-3	0 Ca2+	2.65619														mlo4-3	0 Ca2+	2													mlo4-3	0 Ca2+	0.752958
mlo4-3	0 Ca2+	3.14547														mlo4-3	0 Ca2+	2.89716														mlo4-3	0 Ca2+	1													mlo4-3	0 Ca2+	0.345166
mlo4-3	4.5 mM Ca2+	3.40026														mlo4-3	4.5 mM Ca2+	2.85775														mlo4-3	4.5 mM Ca2+	1													mlo4-3	4.5 mM Ca2+	0.349926
mlo4-3	4.5 mM Ca2+	4.1676														mlo4-3	4.5 mM Ca2+	4.03728														mlo4-3	4.5 mM Ca2+	1													mlo4-3	4.5 mM Ca2+	0.247692
mlo4-3	4.5 mM Ca2+	2.82406														mlo4-3	4.5 mM Ca2+	2.82406														mlo4-3	4.5 mM Ca2+	0													mlo4-3	4.5 mM Ca2+	0
mlo4-3	4.5 mM Ca2+	3.5435														mlo4-3	4.5 mM Ca2+	2.45189														mlo4-3	4.5 mM Ca2+	2													mlo4-3	4.5 mM Ca2+	0.815698
mlo4-3	4.5 mM Ca2+	7.0029														mlo4-3	4.5 mM Ca2+	4.10374														mlo4-3	4.5 mM Ca2+	1													mlo4-3	4.5 mM Ca2+	0.24368
mlo4-3	1.5 mM Ca2+	5.32286														mlo4-3	1.5 mM Ca2+	3.26524														mlo4-3	1.5 mM Ca2+	1													mlo4-3	1.5 mM Ca2+	0.306257
mlo4-3	1.5 mM Ca2+	3.95355														mlo4-3	1.5 mM Ca2+	1.65444														mlo4-3	1.5 mM Ca2+	1													mlo4-3	1.5 mM Ca2+	0.604433
mlo4-3	1.5 mM Ca2+	4.2559														mlo4-3	1.5 mM Ca2+	1.69984														mlo4-3	1.5 mM Ca2+	1													mlo4-3	1.5 mM Ca2+	0.58829
mlo4-3	1.5 mM Ca2+	7.77455														mlo4-3	1.5 mM Ca2+	4.36856														mlo4-3	1.5 mM Ca2+	3													mlo4-3	1.5 mM Ca2+	0.686725
mlo4-3	1.5 mM Ca2+	8.13247														mlo4-3	1.5 mM Ca2+	5.65378														mlo4-3	1.5 mM Ca2+	2													mlo4-3	1.5 mM Ca2+	0.353745
wt	0 Ca2+	7.63154														wt	0 Ca2+	2.79604														wt	0 Ca2+	4													wt	0 Ca2+	1.43059
wt	0 Ca2+	11.7973														wt	0 Ca2+	5.27821														wt	0 Ca2+	2													wt	0 Ca2+	0.378916
wt	0 Ca2+	8.98545														wt	0 Ca2+	3.09805														wt	0 Ca2+	4													wt	0 Ca2+	1.29113
wt	0 Ca2+	9.16384														wt	0 Ca2+	5.60881														wt	0 Ca2+	5													wt	0 Ca2+	0.891454
wt	0 Ca2+	7.66766														wt	0 Ca2+	3.98787														wt	0 Ca2+	3													wt	0 Ca2+	0.752282
wt	0 Ca2+	7.39681														wt	0 Ca2+	3.8626														wt	0 Ca2+	4													wt	0 Ca2+	1.03557
wt	4.5 mM Ca2+	4.59011														wt	4.5 mM Ca2+	2.0807														wt	4.5 mM Ca2+	1													wt	4.5 mM Ca2+	0.480608
wt	4.5 mM Ca2+	7.51126														wt	4.5 mM Ca2+	3.60822														wt	4.5 mM Ca2+	2													wt	4.5 mM Ca2+	0.55429
wt	4.5 mM Ca2+	6.12152														wt	4.5 mM Ca2+	3.1359														wt	4.5 mM Ca2+	2													wt	4.5 mM Ca2+	0.637775
wt	4.5 mM Ca2+	7.08391														wt	4.5 mM Ca2+	4.57706														wt	4.5 mM Ca2+	2													wt	4.5 mM Ca2+	0.436962
wt	4.5 mM Ca2+	5.99443														wt	4.5 mM Ca2+	5.0262														wt	4.5 mM Ca2+	1													wt	4.5 mM Ca2+	0.198957
wt	4.5 mM Ca2+	8.55022														wt	4.5 mM Ca2+	2.53583														wt	4.5 mM Ca2+	3													wt	4.5 mM Ca2+	1.18304
wt	1.5 mM Ca2+	9.21574														wt	1.5 mM Ca2+	5.19193														wt	1.5 mM Ca2+	3													wt	1.5 mM Ca2+	0.57782
wt	1.5 mM Ca2+	8.46718														wt	1.5 mM Ca2+	5.92154														wt	1.5 mM Ca2+	3													wt	1.5 mM Ca2+	0.506625
wt	1.5 mM Ca2+	8.12835														wt	1.5 mM Ca2+	4.66352														wt	1.5 mM Ca2+	3													wt	1.5 mM Ca2+	0.64329
wt	1.5 mM Ca2+	9.27238														wt	1.5 mM Ca2+	4.64134														wt	1.5 mM Ca2+	2													wt	1.5 mM Ca2+	0.43091
wt	1.5 mM Ca2+	10.3503														wt	1.5 mM Ca2+	4.26356														wt	1.5 mM Ca2+	2													wt	1.5 mM Ca2+	0.469092
wt	1.5 mM Ca2+	11.4576														wt	1.5 mM Ca2+	5.52425														wt	1.5 mM Ca2+	2													wt	1.5 mM Ca2+	0.36204
mlo4-1	0 Ca2+	3.31135														mlo4-1	0 Ca2+	3.31135														mlo4-1	0 Ca2+	0													mlo4-1	0 Ca2+	0
mlo4-1	0 Ca2+	7.5919														mlo4-1	0 Ca2+	4.86765														mlo4-1	0 Ca2+	3													mlo4-1	0 Ca2+	0.616314
mlo4-1	0 Ca2+	8.12475														mlo4-1	0 Ca2+	4.39353														mlo4-1	0 Ca2+	2													mlo4-1	0 Ca2+	0.455215
mlo4-1	0 Ca2+	7.61114														mlo4-1	0 Ca2+	4.87924														mlo4-1	0 Ca2+	2													mlo4-1	0 Ca2+	0.4099
mlo4-1	0 Ca2+	9.7705														mlo4-1	0 Ca2+	4.76511														mlo4-1	0 Ca2+	4													mlo4-1	0 Ca2+	0.839434
mlo4-1	0 Ca2+	12.2676														mlo4-1	0 Ca2+	4.16539														mlo4-1	0 Ca2+	3													mlo4-1	0 Ca2+	0.720221
mlo4-1	4.5 mM Ca2+	5.36072														mlo4-1	4.5 mM Ca2+	3.11472														mlo4-1	4.5 mM Ca2+	2													mlo4-1	4.5 mM Ca2+	0.642112
mlo4-1	4.5 mM Ca2+	3.81694														mlo4-1	4.5 mM Ca2+	2.43361														mlo4-1	4.5 mM Ca2+	1													mlo4-1	4.5 mM Ca2+	0.410913
mlo4-1	4.5 mM Ca2+	7.33468														mlo4-1	4.5 mM Ca2+	5.05757														mlo4-1	4.5 mM Ca2+	2													mlo4-1	4.5 mM Ca2+	0.395447
mlo4-1	4.5 mM Ca2+	5.8887														mlo4-1	4.5 mM Ca2+	4.03913														mlo4-1	4.5 mM Ca2+	1													mlo4-1	4.5 mM Ca2+	0.247578
mlo4-1	4.5 mM Ca2+	6.44333														mlo4-1	4.5 mM Ca2+	3.72081														mlo4-1	4.5 mM Ca2+	2													mlo4-1	4.5 mM Ca2+	0.537518
mlo4-1	4.5 mM Ca2+	5.80242														mlo4-1	4.5 mM Ca2+	3.6532														mlo4-1	4.5 mM Ca2+	2													mlo4-1	4.5 mM Ca2+	0.547465
mlo4-1	1.5 mM Ca2+	4.12549														mlo4-1	1.5 mM Ca2+	3.49409														mlo4-1	1.5 mM Ca2+	1													mlo4-1	1.5 mM Ca2+	0.286198
mlo4-1	1.5 mM Ca2+	7.55614														mlo4-1	1.5 mM Ca2+	3.83367														mlo4-1	1.5 mM Ca2+	3													mlo4-1	1.5 mM Ca2+	0.782541
mlo4-1	1.5 mM Ca2+	3.9901														mlo4-1	1.5 mM Ca2+	3.66551														mlo4-1	1.5 mM Ca2+	1													mlo4-1	1.5 mM Ca2+	0.272813
mlo4-1	1.5 mM Ca2+	6.12294														mlo4-1	1.5 mM Ca2+	2.73942														mlo4-1	1.5 mM Ca2+	2													mlo4-1	1.5 mM Ca2+	0.730081
mlo4-1	1.5 mM Ca2+	5.66496														mlo4-1	1.5 mM Ca2+	3.3172														mlo4-1	1.5 mM Ca2+	1													mlo4-1	1.5 mM Ca2+	0.301459
mlo4-1	1.5 mM Ca2+	6.20664														mlo4-1	1.5 mM Ca2+	5.02915														mlo4-1	1.5 mM Ca2+	1													mlo4-1	1.5 mM Ca2+	0.198841
mlo4-3	0 Ca2+	6.82222														mlo4-3	0 Ca2+	4.9194														mlo4-3	0 Ca2+	2													mlo4-3	0 Ca2+	0.406554
mlo4-3	0 Ca2+	8.2629														mlo4-3	0 Ca2+	5.33161														mlo4-3	0 Ca2+	4													mlo4-3	0 Ca2+	0.750242
mlo4-3	0 Ca2+	10.8389														mlo4-3	0 Ca2+	3.46421														mlo4-3	0 Ca2+	3													mlo4-3	0 Ca2+	0.865998
mlo4-3	0 Ca2+	8.07243														mlo4-3	0 Ca2+	4.79787														mlo4-3	0 Ca2+	2													mlo4-3	0 Ca2+	0.416851
mlo4-3	0 Ca2+	7.84866														mlo4-3	0 Ca2+	4.8879														mlo4-3	0 Ca2+	4													mlo4-3	0 Ca2+	0.818348
mlo4-3	4.5 mM Ca2+	8.02493														mlo4-3	4.5 mM Ca2+	4.38094														mlo4-3	4.5 mM Ca2+	2													mlo4-3	4.5 mM Ca2+	0.456523
mlo4-3	4.5 mM Ca2+	7.22296														mlo4-3	4.5 mM Ca2+	2.70641														mlo4-3	4.5 mM Ca2+	3													mlo4-3	4.5 mM Ca2+	1.10848
mlo4-3	4.5 mM Ca2+	8.54779														mlo4-3	4.5 mM Ca2+	4.90355														mlo4-3	4.5 mM Ca2+	2													mlo4-3	4.5 mM Ca2+	0.407868
mlo4-3	4.5 mM Ca2+	6.66508														mlo4-3	4.5 mM Ca2+	4.42066														mlo4-3	4.5 mM Ca2+	2													mlo4-3	4.5 mM Ca2+	0.452421
mlo4-3	4.5 mM Ca2+	9.04539														mlo4-3	4.5 mM Ca2+	5.34539														mlo4-3	4.5 mM Ca2+	3													mlo4-3	4.5 mM Ca2+	0.561231
mlo4-3	1.5 mM Ca2+	5.26793														mlo4-3	1.5 mM Ca2+	2.6468														mlo4-3	1.5 mM Ca2+	1													mlo4-3	1.5 mM Ca2+	0.377815
mlo4-3	1.5 mM Ca2+	8.17045														mlo4-3	1.5 mM Ca2+	5.20889														mlo4-3	1.5 mM Ca2+	2													mlo4-3	1.5 mM Ca2+	0.383959
mlo4-3	1.5 mM Ca2+	8.69018														mlo4-3	1.5 mM Ca2+	5.82137														mlo4-3	1.5 mM Ca2+	2													mlo4-3	1.5 mM Ca2+	0.343562
mlo4-3	1.5 mM Ca2+	7.98709														mlo4-3	1.5 mM Ca2+	5.64214														mlo4-3	1.5 mM Ca2+	2													mlo4-3	1.5 mM Ca2+	0.354475
mlo4-3	1.5 mM Ca2+	6.30267														mlo4-3	1.5 mM Ca2+	5.54085														mlo4-3	1.5 mM Ca2+	2													mlo4-3	1.5 mM Ca2+	0.360955
wt	0 Ca2+	6.89564														wt	0 Ca2+	4.63888														wt	0 Ca2+	2													wt	0 Ca2+	0.431138
wt	0 Ca2+	13.0288														wt	0 Ca2+	7.90378														wt	0 Ca2+	3													wt	0 Ca2+	0.379565
wt	0 Ca2+	11.9798														wt	0 Ca2+	5.6618														wt	0 Ca2+	3													wt	0 Ca2+	0.529867
wt	0 Ca2+	9.47844														wt	0 Ca2+	7.59667														wt	0 Ca2+	2													wt	0 Ca2+	0.263273
wt	0 Ca2+	7.42193														wt	0 Ca2+	5.52638														wt	0 Ca2+	3													wt	0 Ca2+	0.542851
wt	4.5 mM Ca2+	6.79506														wt	4.5 mM Ca2+	4.44039														wt	4.5 mM Ca2+	1													wt	4.5 mM Ca2+	0.225206
wt	4.5 mM Ca2+	10.916														wt	4.5 mM Ca2+	4.30242														wt	4.5 mM Ca2+	2													wt	4.5 mM Ca2+	0.464854
wt	4.5 mM Ca2+	6.60567														wt	4.5 mM Ca2+	3.90388														wt	4.5 mM Ca2+	3													wt	4.5 mM Ca2+	0.768467
wt	4.5 mM Ca2+	6.92027														wt	4.5 mM Ca2+	4.59486														wt	4.5 mM Ca2+	3													wt	4.5 mM Ca2+	0.652903
wt	4.5 mM Ca2+	7.23331														wt	4.5 mM Ca2+	4.81662														wt	4.5 mM Ca2+	3													wt	4.5 mM Ca2+	0.622844
wt	4.5 mM Ca2+	8.0117														wt	4.5 mM Ca2+	5.08787														wt	4.5 mM Ca2+	2													wt	4.5 mM Ca2+	0.393092
wt	1.5 mM Ca2+	10.289														wt	1.5 mM Ca2+	8.66472														wt	1.5 mM Ca2+	1													wt	1.5 mM Ca2+	0.115411
wt	1.5 mM Ca2+	8.50389														wt	1.5 mM Ca2+	4.92105														wt	1.5 mM Ca2+	2													wt	1.5 mM Ca2+	0.406417
wt	1.5 mM Ca2+	8.83577														wt	1.5 mM Ca2+	8.15138														wt	1.5 mM Ca2+	1													wt	1.5 mM Ca2+	0.122679
wt	1.5 mM Ca2+	3.86626														wt	1.5 mM Ca2+	2.50015														wt	1.5 mM Ca2+	1													wt	1.5 mM Ca2+	0.399976
wt	1.5 mM Ca2+	3.76317														wt	1.5 mM Ca2+	2.42575														wt	1.5 mM Ca2+	1													wt	1.5 mM Ca2+	0.412243
wt	0 Ca2+	7.78634														wt	0 Ca2+	5.51582														wt	0 Ca2+	2													wt	0 Ca2+	0.362593

## Sheet: Fig. 3E
Fig. 3E (auxin treatment)
									Kruskal-Wallis (number ~ genotype)												Kruskal-Wallis (length ~ genotype)
day	genotipo	trattamento	piastra	numero.pianta	radice	length	number		day	trattamento	.y.	n	statistic	df	p	method					day	trattamento	.y.	n	statistic	df	p	method
day 0	mlo4-1	ctr	1	1	root_0	2.31841	0		day 0	ctr	number	80	2.02564	1	0.155	Kruskal-Wallis					day 0	ctr	length	80	5.64898	1	0.0175	Kruskal-Wallis
day 7	mlo4-1	ctr	1	1	root_0	3.37565	1		day 0	0.1 µM IAA	number	80	0.0810256	1	0.776	Kruskal-Wallis					day 0	0.1 µM IAA	length	80	4.81333	1	0.0282	Kruskal-Wallis
day 10	mlo4-1	ctr	1	1	root_0	4.86571	3		day 0	1 µM IAA	number	80	0	1	1	Kruskal-Wallis					day 0	1 µM IAA	length	80	5.83343	1	0.0157	Kruskal-Wallis
day 14	mlo4-1	ctr	1	1	root_0	7.39817	3		day 0	5 µM IAA	number	80	1.54902	1	0.213	Kruskal-Wallis					day 0	5 µM IAA	length	80	5.83343	1	0.0157	Kruskal-Wallis
day 0	mlo4-1	ctr	1	2	root_1	2.28783	1		day 0	10 µM IAA	number	80	0.123631	1	0.725	Kruskal-Wallis					day 0	10 µM IAA	length	80	1.89343	1	0.169	Kruskal-Wallis
day 7	mlo4-1	ctr	1	2	root_1	4.01343	1		day 7	ctr	number	80	4.18437	1	0.0408	Kruskal-Wallis					day 7	ctr	length	80	8.00333	1	0.00467	Kruskal-Wallis
day 10	mlo4-1	ctr	1	2	root_1	5.44514	3		day 7	0.1 µM IAA	number	80	8.37938	1	0.0038	Kruskal-Wallis					day 7	0.1 µM IAA	length	80	4.12231	1	0.0423	Kruskal-Wallis
day 14	mlo4-1	ctr	1	2	root_1	8.07833	3		day 7	1 µM IAA	number	80	10.7236	1	0.00106	Kruskal-Wallis					day 7	1 µM IAA	length	80	0.548981	1	0.459	Kruskal-Wallis
day 0	mlo4-1	ctr	1	3	root_2	2.07149	0		day 7	5 µM IAA	number	80	8.43657	1	0.00368	Kruskal-Wallis					day 7	5 µM IAA	length	80	2.58231	1	0.108	Kruskal-Wallis
day 7	mlo4-1	ctr	1	3	root_2	3.08812	1		day 7	10 µM IAA	number	80	0.888873	1	0.346	Kruskal-Wallis					day 7	10 µM IAA	length	80	0.57787	1	0.447	Kruskal-Wallis
day 10	mlo4-1	ctr	1	3	root_2	3.38902	2		day 10	ctr	number	80	2.16519	1	0.141	Kruskal-Wallis					day 10	ctr	length	80	8.67	1	0.00323	Kruskal-Wallis
day 14	mlo4-1	ctr	1	3	root_2	5.39091	3		day 10	0.1 µM IAA	number	80	12.6433	1	0.000377	Kruskal-Wallis					day 10	0.1 µM IAA	length	80	3.74083	1	0.0531	Kruskal-Wallis
day 0	mlo4-1	ctr	1	4	root_3	1.87554	0		day 10	1 µM IAA	number	80	11.6723	1	0.000634	Kruskal-Wallis					day 10	1 µM IAA	length	80	4.52231	1	0.0335	Kruskal-Wallis
day 7	mlo4-1	ctr	1	4	root_3	2.73659	2		day 10	5 µM IAA	number	80	0.00150803	1	0.969	Kruskal-Wallis					day 10	5 µM IAA	length	80	2.73926	1	0.0979	Kruskal-Wallis
day 10	mlo4-1	ctr	1	4	root_3	2.8487	3		day 10	10 µM IAA	number	80	3.62941	1	0.0568	Kruskal-Wallis					day 10	10 µM IAA	length	80	0.982315	1	0.322	Kruskal-Wallis
day 14	mlo4-1	ctr	1	4	root_3	3.80167	3		day 14	ctr	number	80	8.86487	1	0.00291	Kruskal-Wallis					day 14	ctr	length	80	9.12926	1	0.00252	Kruskal-Wallis
day 0	mlo4-1	ctr	1	5	root_4	2.44496	0		day 14	0.1 µM IAA	number	80	7.69729	1	0.00553	Kruskal-Wallis					day 14	0.1 µM IAA	length	80	6.65037	1	0.00991	Kruskal-Wallis
day 7	mlo4-1	ctr	1	5	root_4	4.45469	1		day 14	1 µM IAA	number	80	9.34077	1	0.00224	Kruskal-Wallis					day 14	1 µM IAA	length	80	17.2001	1	3.36e-05	Kruskal-Wallis
day 10	mlo4-1	ctr	1	5	root_4	6.55055	2		day 14	5 µM IAA	number	80	0.000849919	1	0.977	Kruskal-Wallis					day 14	5 µM IAA	length	80	4.04454	1	0.0443	Kruskal-Wallis
day 14	mlo4-1	ctr	1	5	root_4	8.99843	2		day 14	10 µM IAA	number	80	4.68718	1	0.0304	Kruskal-Wallis					day 14	10 µM IAA	length	80	0.733426	1	0.392	Kruskal-Wallis
day 0	mlo4-1	ctr	1	6	root_5	2.27324	0
day 7	mlo4-1	ctr	1	6	root_5	2.69411	1		Dunn test (number ~ genotype)												Dunn test (length ~ genotype)
day 10	mlo4-1	ctr	1	6	root_5	4.26656	1		day	trattamento	.y.	group1	group2	n1	n2	statistic	p	p.adj	p.adj.signif		day	trattamento	.y.	group1	group2	n1	n2	statistic	p	p.adj	p.adj.signif
day 14	mlo4-1	ctr	1	6	root_5	8.00002	1		day 0	ctr	number	WT	mlo4-1	40	40	-1.42325	0.154664	0.154664	ns		day 0	ctr	length	WT	mlo4-1	40	40	-2.37676	0.0174655	0.0174655	*
day 0	mlo4-1	ctr	1	7	root_6	2.64554	0		day 0	0.1 µM IAA	number	WT	mlo4-1	40	40	-0.28465	0.775912	0.775912	ns		day 0	0.1 µM IAA	length	WT	mlo4-1	40	40	-2.19393	0.0282404	0.0282404	*
day 7	mlo4-1	ctr	1	7	root_6	4.58483	3		day 0	1 µM IAA	number	WT	mlo4-1	40	40	0	1	1	ns		day 0	1 µM IAA	length	WT	mlo4-1	40	40	-2.41525	0.0157245	0.0157245	*
day 10	mlo4-1	ctr	1	7	root_6	6.10218	3		day 0	5 µM IAA	number	WT	mlo4-1	40	40	-1.2446	0.21328	0.21328	ns		day 0	5 µM IAA	length	WT	mlo4-1	40	40	-2.41525	0.0157245	0.0157245	*
day 14	mlo4-1	ctr	1	7	root_6	9.19965	4		day 0	10 µM IAA	number	WT	mlo4-1	40	40	-0.351612	0.72513	0.72513	ns		day 0	10 µM IAA	length	WT	mlo4-1	40	40	-1.37602	0.168816	0.168816	ns
day 0	mlo4-1	ctr	1	8	root_7	2.48729	0		day 7	ctr	number	WT	mlo4-1	40	40	-2.04557	0.0407984	0.0407984	*		day 7	ctr	length	WT	mlo4-1	40	40	-2.82902	0.00466913	0.00466913	**
day 7	mlo4-1	ctr	1	8	root_7	3.99122	1		day 7	0.1 µM IAA	number	WT	mlo4-1	40	40	-2.89472	0.00379502	0.00379502	**		day 7	0.1 µM IAA	length	WT	mlo4-1	40	40	-2.03035	0.0423211	0.0423211	*
day 10	mlo4-1	ctr	1	8	root_7	5.45055	2		day 7	1 µM IAA	number	WT	mlo4-1	40	40	-3.27469	0.00105778	0.00105778	**		day 7	1 µM IAA	length	WT	mlo4-1	40	40	-0.740933	0.458734	0.458734	ns
day 14	mlo4-1	ctr	1	8	root_7	8.18921	2		day 7	5 µM IAA	number	WT	mlo4-1	40	40	-2.90458	0.00367749	0.00367749	**		day 7	5 µM IAA	length	WT	mlo4-1	40	40	-1.60696	0.108064	0.108064	ns
day 0	mlo4-1	ctr	2	9	root_0	2.40997	0		day 7	10 µM IAA	number	WT	mlo4-1	40	40	0.942801	0.345783	0.345783	ns		day 7	10 µM IAA	length	WT	mlo4-1	40	40	-0.760178	0.447148	0.447148	ns
day 7	mlo4-1	ctr	2	9	root_0	3.41285	1		day 10	ctr	number	WT	mlo4-1	40	40	-1.47146	0.141167	0.141167	ns		day 10	ctr	length	WT	mlo4-1	40	40	-2.94449	0.00323491	0.00323491	**
day 10	mlo4-1	ctr	2	9	root_0	5.25686	1		day 10	0.1 µM IAA	number	WT	mlo4-1	40	40	-3.55575	0.000376907	0.000376907	***		day 10	0.1 µM IAA	length	WT	mlo4-1	40	40	-1.93412	0.053098	0.053098	ns
day 14	mlo4-1	ctr	2	9	root_0	8.59368	1		day 10	1 µM IAA	number	WT	mlo4-1	40	40	-3.41647	0.000634388	0.000634388	***		day 10	1 µM IAA	length	WT	mlo4-1	40	40	-2.12657	0.0334555	0.0334555	*
day 0	mlo4-1	ctr	2	10	root_1	1.77835	0		day 10	5 µM IAA	number	WT	mlo4-1	40	40	0.0388334	0.969023	0.969023	ns		day 10	5 µM IAA	length	WT	mlo4-1	40	40	-1.65507	0.0979101	0.0979101	ns
day 7	mlo4-1	ctr	2	10	root_1	4.10148	1		day 10	10 µM IAA	number	WT	mlo4-1	40	40	1.9051	0.0567668	0.0567668	ns		day 10	10 µM IAA	length	WT	mlo4-1	40	40	-0.991118	0.321628	0.321628	ns
day 10	mlo4-1	ctr	2	10	root_1	5.46012	1		day 14	ctr	number	WT	mlo4-1	40	40	-2.97739	0.0029071	0.0029071	**		day 14	ctr	length	WT	mlo4-1	40	40	-3.02147	0.00251554	0.00251554	**
day 14	mlo4-1	ctr	2	10	root_1	8.08803	1		day 14	0.1 µM IAA	number	WT	mlo4-1	40	40	-2.7744	0.00553038	0.00553038	**		day 14	0.1 µM IAA	length	WT	mlo4-1	40	40	-2.57883	0.00991352	0.00991352	**
day 0	mlo4-1	ctr	2	11	root_2	2.02963	1		day 14	1 µM IAA	number	WT	mlo4-1	40	40	-3.05627	0.00224111	0.00224111	**		day 14	1 µM IAA	length	WT	mlo4-1	40	40	-4.1473	3.3642e-05	3.3642e-05	****
day 7	mlo4-1	ctr	2	11	root_2	4.67804	2		day 14	5 µM IAA	number	WT	mlo4-1	40	40	-0.0291534	0.976742	0.976742	ns		day 14	5 µM IAA	length	WT	mlo4-1	40	40	-2.0111	0.0443145	0.0443145	*
day 10	mlo4-1	ctr	2	11	root_2	4.83581	3		day 14	10 µM IAA	number	WT	mlo4-1	40	40	2.16499	0.0303884	0.0303884	*		day 14	10 µM IAA	length	WT	mlo4-1	40	40	-0.856403	0.391775	0.391775	ns
day 14	mlo4-1	ctr	2	11	root_2	7.1865	3
day 0	mlo4-1	ctr	2	12	root_3	2.71729	0
day 7	mlo4-1	ctr	2	12	root_3	4.23344	1
day 10	mlo4-1	ctr	2	12	root_3	6.18163	2
day 14	mlo4-1	ctr	2	12	root_3	9.22376	2
day 0	mlo4-1	ctr	2	13	root_4	1.94507	0
day 7	mlo4-1	ctr	2	13	root_4	2.52031	1
day 10	mlo4-1	ctr	2	13	root_4	3.32762	2
day 14	mlo4-1	ctr	2	13	root_4	5.69192	2
day 0	mlo4-1	ctr	2	14	root_5	2.13088	1
day 7	mlo4-1	ctr	2	14	root_5	3.61157	2
day 10	mlo4-1	ctr	2	14	root_5	4.22393	2
day 14	mlo4-1	ctr	2	14	root_5	6.33	2
day 0	mlo4-1	ctr	2	15	root_6	2.86504	0
day 7	mlo4-1	ctr	2	15	root_6	4.37456	1
day 10	mlo4-1	ctr	2	15	root_6	5.71114	3
day 14	mlo4-1	ctr	2	15	root_6	9.02032	3
day 0	mlo4-1	ctr	2	16	root_7	3.15783	0
day 7	mlo4-1	ctr	2	16	root_7	4.54724	2
day 10	mlo4-1	ctr	2	16	root_7	5.02702	2
day 14	mlo4-1	ctr	2	16	root_7	7.8502	2
day 0	mlo4-1	ctr	3	17	root_0	3.11365	0
day 7	mlo4-1	ctr	3	17	root_0	4.37869	2
day 10	mlo4-1	ctr	3	17	root_0	4.77799	3
day 14	mlo4-1	ctr	3	17	root_0	6.54659	4
day 0	mlo4-1	ctr	3	18	root_1	2.58571	0
day 7	mlo4-1	ctr	3	18	root_1	4.44705	2
day 10	mlo4-1	ctr	3	18	root_1	5.91234	2
day 14	mlo4-1	ctr	3	18	root_1	8.87113	2
day 0	mlo4-1	ctr	3	19	root_2	2.27618	0
day 7	mlo4-1	ctr	3	19	root_2	4.37897	3
day 10	mlo4-1	ctr	3	19	root_2	5.43648	4
day 14	mlo4-1	ctr	3	19	root_2	7.87587	5
day 0	mlo4-1	ctr	3	20	root_3	2.6726	0
day 7	mlo4-1	ctr	3	20	root_3	3.57975	2
day 10	mlo4-1	ctr	3	20	root_3	4.42635	2
day 14	mlo4-1	ctr	3	20	root_3	6.9946	4
day 0	mlo4-1	ctr	3	21	root_4	1.72487	0
day 7	mlo4-1	ctr	3	21	root_4	3.44459	1
day 10	mlo4-1	ctr	3	21	root_4	4.59735	2
day 14	mlo4-1	ctr	3	21	root_4	6.7077	3
day 0	mlo4-1	ctr	3	22	root_5	2.86722	0
day 7	mlo4-1	ctr	3	22	root_5	5.05443	2
day 10	mlo4-1	ctr	3	22	root_5	6.36892	3
day 14	mlo4-1	ctr	3	22	root_5	9.32377	3
day 0	mlo4-1	ctr	3	23	root_6	3.091	0
day 7	mlo4-1	ctr	3	23	root_6	4.57169	2
day 10	mlo4-1	ctr	3	23	root_6	5.86138	2
day 14	mlo4-1	ctr	3	23	root_6	8.59831	3
day 0	mlo4-1	ctr	3	24	root_7	2.07715	1
day 7	mlo4-1	ctr	3	24	root_7	3.81833	2
day 10	mlo4-1	ctr	3	24	root_7	5.16051	2
day 14	mlo4-1	ctr	3	24	root_7	7.99938	3
day 0	mlo4-1	ctr	4	25	root_0	2.83516	0
day 7	mlo4-1	ctr	4	25	root_0	3.53677	1
day 10	mlo4-1	ctr	4	25	root_0	4.42025	2
day 14	mlo4-1	ctr	4	25	root_0	7.06957	2
day 0	mlo4-1	ctr	4	26	root_1	2.7848	0
day 7	mlo4-1	ctr	4	26	root_1	4.73599	1
day 10	mlo4-1	ctr	4	26	root_1	7.03181	2
day 14	mlo4-1	ctr	4	26	root_1	9.36805	2
day 0	mlo4-1	ctr	4	27	root_2	2.86795	0
day 7	mlo4-1	ctr	4	27	root_2	4.21179	1
day 10	mlo4-1	ctr	4	27	root_2	4.97521	2
day 14	mlo4-1	ctr	4	27	root_2	7.71797	2
day 0	mlo4-1	ctr	4	28	root_3	3.54917	1
day 7	mlo4-1	ctr	4	28	root_3	5.65437	3
day 10	mlo4-1	ctr	4	28	root_3	7.42351	3
day 14	mlo4-1	ctr	4	28	root_3	9.62336	3
day 0	mlo4-1	ctr	4	29	root_4	2.53361	0
day 7	mlo4-1	ctr	4	29	root_4	4.38442	1
day 10	mlo4-1	ctr	4	29	root_4	6.27671	2
day 14	mlo4-1	ctr	4	29	root_4	9.34399	2
day 0	mlo4-1	ctr	4	30	root_5	2.34151	0
day 7	mlo4-1	ctr	4	30	root_5	3.77539	1
day 10	mlo4-1	ctr	4	30	root_5	5.76212	1
day 14	mlo4-1	ctr	4	30	root_5	9.31068	2
day 0	mlo4-1	ctr	4	31	root_6	1.72929	0
day 7	mlo4-1	ctr	4	31	root_6	2.93755	2
day 10	mlo4-1	ctr	4	31	root_6	3.26853	2
day 14	mlo4-1	ctr	4	31	root_6	5.30994	3
day 0	mlo4-1	ctr	4	32	root_7	1.93845	0
day 7	mlo4-1	ctr	4	32	root_7	3.80855	2
day 10	mlo4-1	ctr	4	32	root_7	5.37359	3
day 14	mlo4-1	ctr	4	32	root_7	8.32767	4
day 0	mlo4-1	ctr	5	33	root_0	1.96597	0
day 7	mlo4-1	ctr	5	33	root_0	4.10119	1
day 10	mlo4-1	ctr	5	33	root_0	5.70295	2
day 14	mlo4-1	ctr	5	33	root_0	8.29695	2
day 0	mlo4-1	ctr	5	34	root_1	2.4353	0
day 7	mlo4-1	ctr	5	34	root_1	5.35288	2
day 10	mlo4-1	ctr	5	34	root_1	7.43103	2
day 14	mlo4-1	ctr	5	34	root_1	8.95116	2
day 0	mlo4-1	ctr	5	35	root_2	1.97131	0
day 7	mlo4-1	ctr	5	35	root_2	3.96453	0
day 10	mlo4-1	ctr	5	35	root_2	6.34164	1
day 14	mlo4-1	ctr	5	35	root_2	9.10188	1
day 0	mlo4-1	ctr	5	36	root_3	2.27561	0
day 7	mlo4-1	ctr	5	36	root_3	3.90312	1
day 10	mlo4-1	ctr	5	36	root_3	5.83219	1
day 14	mlo4-1	ctr	5	36	root_3	9.21981	1
day 0	mlo4-1	ctr	5	37	root_4	1.76808	0
day 7	mlo4-1	ctr	5	37	root_4	3.86146	2
day 10	mlo4-1	ctr	5	37	root_4	5.45686	2
day 14	mlo4-1	ctr	5	37	root_4	8.32121	2
day 0	mlo4-1	ctr	5	38	root_5	1.94814	0
day 7	mlo4-1	ctr	5	38	root_5	3.52795	2
day 10	mlo4-1	ctr	5	38	root_5	4.95065	2
day 14	mlo4-1	ctr	5	38	root_5	8.07798	2
day 0	mlo4-1	ctr	5	39	root_6	1.79222	0
day 7	mlo4-1	ctr	5	39	root_6	2.13912	2
day 10	mlo4-1	ctr	5	39	root_6	2.63573	2
day 14	mlo4-1	ctr	5	39	root_6	3.76037	2
day 0	mlo4-1	ctr	5	40	root_7	2.48352	0
day 7	mlo4-1	ctr	5	40	root_7	5.20268	2
day 10	mlo4-1	ctr	5	40	root_7	7.40317	2
day 14	mlo4-1	ctr	5	40	root_7	8.93773	2
day 0	mlo4-1	0.1 µM IAA	1	1	root_0	2.9944	0
day 7	mlo4-1	0.1 µM IAA	1	1	root_0	3.23762	3
day 10	mlo4-1	0.1 µM IAA	1	1	root_0	3.92439	3
day 14	mlo4-1	0.1 µM IAA	1	1	root_0	5.50871	4
day 0	mlo4-1	0.1 µM IAA	1	2	root_1	2.55007	0
day 7	mlo4-1	0.1 µM IAA	1	2	root_1	2.6307	0
day 10	mlo4-1	0.1 µM IAA	1	2	root_1	2.72687	0
day 14	mlo4-1	0.1 µM IAA	1	2	root_1	2.94098	0
day 0	mlo4-1	0.1 µM IAA	1	3	root_2	1.93557	0
day 7	mlo4-1	0.1 µM IAA	1	3	root_2	2.25662	1
day 10	mlo4-1	0.1 µM IAA	1	3	root_2	2.42716	2
day 14	mlo4-1	0.1 µM IAA	1	3	root_2	2.81862	1
day 0	mlo4-1	0.1 µM IAA	1	4	root_3	2.00853	0
day 7	mlo4-1	0.1 µM IAA	1	4	root_3	2.17019	3
day 10	mlo4-1	0.1 µM IAA	1	4	root_3	2.43866	3
day 14	mlo4-1	0.1 µM IAA	1	4	root_3	3.98826	4
day 0	mlo4-1	0.1 µM IAA	1	5	root_4	2.59294	0
day 7	mlo4-1	0.1 µM IAA	1	5	root_4	3.05429	3
day 10	mlo4-1	0.1 µM IAA	1	5	root_4	3.79035	3
day 14	mlo4-1	0.1 µM IAA	1	5	root_4	5.86719	3
day 0	mlo4-1	0.1 µM IAA	1	6	root_5	2.12909	0
day 7	mlo4-1	0.1 µM IAA	1	6	root_5	2.68949	2
day 10	mlo4-1	0.1 µM IAA	1	6	root_5	3.36072	3
day 14	mlo4-1	0.1 µM IAA	1	6	root_5	5.35573	3
day 0	mlo4-1	0.1 µM IAA	1	7	root_6	2.50558	0
day 7	mlo4-1	0.1 µM IAA	1	7	root_6	2.91191	2
day 10	mlo4-1	0.1 µM IAA	1	7	root_6	3.6444	2
day 14	mlo4-1	0.1 µM IAA	1	7	root_6	6.29505	2
day 0	mlo4-1	0.1 µM IAA	1	8	root_7	1.48385	0
day 7	mlo4-1	0.1 µM IAA	1	8	root_7	1.60247	2
day 10	mlo4-1	0.1 µM IAA	1	8	root_7	2.16169	2
day 14	mlo4-1	0.1 µM IAA	1	8	root_7	4.45374	2
day 0	mlo4-1	0.1 µM IAA	2	9	root_0	2.13078	0
day 7	mlo4-1	0.1 µM IAA	2	9	root_0	2.53138	2
day 10	mlo4-1	0.1 µM IAA	2	9	root_0	3.34176	2
day 14	mlo4-1	0.1 µM IAA	2	9	root_0	3.70899	2
day 0	mlo4-1	0.1 µM IAA	2	10	root_1	2.1551	0
day 7	mlo4-1	0.1 µM IAA	2	10	root_1	2.3203	3
day 10	mlo4-1	0.1 µM IAA	2	10	root_1	3.02087	3
day 14	mlo4-1	0.1 µM IAA	2	10	root_1	3.51843	3
day 0	mlo4-1	0.1 µM IAA	2	11	root_2	2.33855	0
day 7	mlo4-1	0.1 µM IAA	2	11	root_2	2.51106	3
day 10	mlo4-1	0.1 µM IAA	2	11	root_2	3.0624	3
day 14	mlo4-1	0.1 µM IAA	2	11	root_2	3.38047	3
day 0	mlo4-1	0.1 µM IAA	2	12	root_3	2.36818	1
day 7	mlo4-1	0.1 µM IAA	2	12	root_3	2.64912	3
day 10	mlo4-1	0.1 µM IAA	2	12	root_3	3.01571	3
day 14	mlo4-1	0.1 µM IAA	2	12	root_3	3.33987	3
day 0	mlo4-1	0.1 µM IAA	2	13	root_4	1.76775	0
day 7	mlo4-1	0.1 µM IAA	2	13	root_4	1.98472	2
day 10	mlo4-1	0.1 µM IAA	2	13	root_4	2.58611	2
day 14	mlo4-1	0.1 µM IAA	2	13	root_4	3.42924	2
day 0	mlo4-1	0.1 µM IAA	2	14	root_5	2.29126	0
day 7	mlo4-1	0.1 µM IAA	2	14	root_5	2.87373	3
day 10	mlo4-1	0.1 µM IAA	2	14	root_5	4.04992	3
day 14	mlo4-1	0.1 µM IAA	2	14	root_5	4.64526	3
day 0	mlo4-1	0.1 µM IAA	2	15	root_6	2.12445	0
day 7	mlo4-1	0.1 µM IAA	2	15	root_6	2.33897	2
day 10	mlo4-1	0.1 µM IAA	2	15	root_6	2.95745	2
day 14	mlo4-1	0.1 µM IAA	2	15	root_6	3.49807	2
day 0	mlo4-1	0.1 µM IAA	2	16	root_7	2.08451	1
day 7	mlo4-1	0.1 µM IAA	2	16	root_7	2.45739	3
day 10	mlo4-1	0.1 µM IAA	2	16	root_7	3.13572	3
day 14	mlo4-1	0.1 µM IAA	2	16	root_7	3.59368	3
day 0	mlo4-1	0.1 µM IAA	3	17	root_0	1.9148	1
day 7	mlo4-1	0.1 µM IAA	3	17	root_0	2.22577	3
day 10	mlo4-1	0.1 µM IAA	3	17	root_0	2.73674	3
day 14	mlo4-1	0.1 µM IAA	3	17	root_0	4.89005	3
day 0	mlo4-1	0.1 µM IAA	3	18	root_1	2.5	1
day 7	mlo4-1	0.1 µM IAA	3	18	root_1	2.94413	3
day 10	mlo4-1	0.1 µM IAA	3	18	root_1	3.273	3
day 14	mlo4-1	0.1 µM IAA	3	18	root_1	5.02638	3
day 0	mlo4-1	0.1 µM IAA	3	19	root_2	2.7141	1
day 7	mlo4-1	0.1 µM IAA	3	19	root_2	3.10101	4
day 10	mlo4-1	0.1 µM IAA	3	19	root_2	3.62929	4
day 14	mlo4-1	0.1 µM IAA	3	19	root_2	5.60898	4
day 0	mlo4-1	0.1 µM IAA	3	20	root_3	2.75714	0
day 7	mlo4-1	0.1 µM IAA	3	20	root_3	2.92236	3
day 10	mlo4-1	0.1 µM IAA	3	20	root_3	3.062	3
day 14	mlo4-1	0.1 µM IAA	3	20	root_3	3.94799	3
day 0	mlo4-1	0.1 µM IAA	3	21	root_4	2.00091	0
day 7	mlo4-1	0.1 µM IAA	3	21	root_4	2.62199	2
day 10	mlo4-1	0.1 µM IAA	3	21	root_4	2.95067	3
day 14	mlo4-1	0.1 µM IAA	3	21	root_4	4.47088	3
day 0	mlo4-1	0.1 µM IAA	3	22	root_5	1.80533	0
day 7	mlo4-1	0.1 µM IAA	3	22	root_5	2.17904	3
day 10	mlo4-1	0.1 µM IAA	3	22	root_5	2.5033	3
day 14	mlo4-1	0.1 µM IAA	3	22	root_5	4.59658	3
day 0	mlo4-1	0.1 µM IAA	3	23	root_6	2.12735	0
day 7	mlo4-1	0.1 µM IAA	3	23	root_6	2.53315	2
day 10	mlo4-1	0.1 µM IAA	3	23	root_6	3.30707	2
day 14	mlo4-1	0.1 µM IAA	3	23	root_6	6.13204	3
day 0	mlo4-1	0.1 µM IAA	3	24	root_7	1.72192	0
day 7	mlo4-1	0.1 µM IAA	3	24	root_7	1.94026	4
day 10	mlo4-1	0.1 µM IAA	3	24	root_7	2.27666	4
day 14	mlo4-1	0.1 µM IAA	3	24	root_7	3.71542	4
day 0	mlo4-1	0.1 µM IAA	4	25	root_0	2.15945	1
day 7	mlo4-1	0.1 µM IAA	4	25	root_0	2.30435	2
day 10	mlo4-1	0.1 µM IAA	4	25	root_0	2.50046	2
day 14	mlo4-1	0.1 µM IAA	4	25	root_0	4.38064	4
day 0	mlo4-1	0.1 µM IAA	4	26	root_1	1.30557	0
day 7	mlo4-1	0.1 µM IAA	4	26	root_1	1.55903	2
day 10	mlo4-1	0.1 µM IAA	4	26	root_1	1.95138	2
day 14	mlo4-1	0.1 µM IAA	4	26	root_1	3.59546	2
day 0	mlo4-1	0.1 µM IAA	4	27	root_2	1.92126	0
day 7	mlo4-1	0.1 µM IAA	4	27	root_2	2.05906	4
day 10	mlo4-1	0.1 µM IAA	4	27	root_2	2.28079	4
day 14	mlo4-1	0.1 µM IAA	4	27	root_2	3.49134	4
day 0	mlo4-1	0.1 µM IAA	4	28	root_3	2.02694	0
day 7	mlo4-1	0.1 µM IAA	4	28	root_3	2.10468	3
day 10	mlo4-1	0.1 µM IAA	4	28	root_3	2.1482	3
day 14	mlo4-1	0.1 µM IAA	4	28	root_3	3.34637	4
day 0	mlo4-1	0.1 µM IAA	4	29	root_4	2.17915	0
day 7	mlo4-1	0.1 µM IAA	4	29	root_4	2.25128	2
day 10	mlo4-1	0.1 µM IAA	4	29	root_4	2.62743	2
day 14	mlo4-1	0.1 µM IAA	4	29	root_4	4.53298	2
day 0	mlo4-1	0.1 µM IAA	4	30	root_5	2.62098	0
day 7	mlo4-1	0.1 µM IAA	4	30	root_5	2.72828	4
day 10	mlo4-1	0.1 µM IAA	4	30	root_5	3.00455	4
day 14	mlo4-1	0.1 µM IAA	4	30	root_5	4.72569	4
day 0	mlo4-1	0.1 µM IAA	4	31	root_6	2.20173	0
day 7	mlo4-1	0.1 µM IAA	4	31	root_6	2.96869	2
day 10	mlo4-1	0.1 µM IAA	4	31	root_6	3.95822	2
day 14	mlo4-1	0.1 µM IAA	4	31	root_6	6.19972	2
day 0	mlo4-1	0.1 µM IAA	4	32	root_7	2.0545	0
day 7	mlo4-1	0.1 µM IAA	4	32	root_7	2.55886	2
day 10	mlo4-1	0.1 µM IAA	4	32	root_7	2.81434	2
day 14	mlo4-1	0.1 µM IAA	4	32	root_7	5.21015	2
day 0	mlo4-1	0.1 µM IAA	5	33	root_0	2.28586	0
day 7	mlo4-1	0.1 µM IAA	5	33	root_0	2.45908	2
day 10	mlo4-1	0.1 µM IAA	5	33	root_0	2.85651	2
day 14	mlo4-1	0.1 µM IAA	5	33	root_0	3.45671	2
day 0	mlo4-1	0.1 µM IAA	5	34	root_1	2.4341	0
day 7	mlo4-1	0.1 µM IAA	5	34	root_1	2.57925	2
day 10	mlo4-1	0.1 µM IAA	5	34	root_1	2.77544	2
day 14	mlo4-1	0.1 µM IAA	5	34	root_1	4.17333	3
day 0	mlo4-1	0.1 µM IAA	5	35	root_2	2.49008	0
day 7	mlo4-1	0.1 µM IAA	5	35	root_2	2.84374	3
day 10	mlo4-1	0.1 µM IAA	5	35	root_2	3.5856	3
day 14	mlo4-1	0.1 µM IAA	5	35	root_2	5.50001	3
day 0	mlo4-1	0.1 µM IAA	5	36	root_3	1.88606	0
day 7	mlo4-1	0.1 µM IAA	5	36	root_3	2.35544	3
day 10	mlo4-1	0.1 µM IAA	5	36	root_3	3.06098	3
day 14	mlo4-1	0.1 µM IAA	5	36	root_3	4.23341	3
day 0	mlo4-1	0.1 µM IAA	5	37	root_4	2.44517	0
day 7	mlo4-1	0.1 µM IAA	5	37	root_4	2.71694	3
day 10	mlo4-1	0.1 µM IAA	5	37	root_4	2.81461	3
day 14	mlo4-1	0.1 µM IAA	5	37	root_4	2.81546	3
day 0	mlo4-1	0.1 µM IAA	5	38	root_5	2.29809	1
day 7	mlo4-1	0.1 µM IAA	5	38	root_5	2.66081	3
day 10	mlo4-1	0.1 µM IAA	5	38	root_5	3.11203	3
day 14	mlo4-1	0.1 µM IAA	5	38	root_5	5.22677	4
day 0	mlo4-1	0.1 µM IAA	5	39	root_6	2.29704	0
day 7	mlo4-1	0.1 µM IAA	5	39	root_6	2.4455	3
day 10	mlo4-1	0.1 µM IAA	5	39	root_6	2.71977	3
day 14	mlo4-1	0.1 µM IAA	5	39	root_6	4.47737	3
day 0	mlo4-1	0.1 µM IAA	5	40	root_7	1.6951	0
day 7	mlo4-1	0.1 µM IAA	5	40	root_7	1.92453	2
day 10	mlo4-1	0.1 µM IAA	5	40	root_7	2.25389	2
day 14	mlo4-1	0.1 µM IAA	5	40	root_7	4.49584	2
day 0	mlo4-1	1 µM IAA	1	1	root_0	2.55251	0
day 7	mlo4-1	1 µM IAA	1	1	root_0	2.62083	3
day 10	mlo4-1	1 µM IAA	1	1	root_0	2.80244	3
day 14	mlo4-1	1 µM IAA	1	1	root_0	3.45267	3
day 0	mlo4-1	1 µM IAA	1	2	root_1	1.84431	0
day 7	mlo4-1	1 µM IAA	1	2	root_1	2.76303	3
day 10	mlo4-1	1 µM IAA	1	2	root_1	3.02473	3
day 14	mlo4-1	1 µM IAA	1	2	root_1	3.6022	4
day 0	mlo4-1	1 µM IAA	1	3	root_2	2.33597	0
day 7	mlo4-1	1 µM IAA	1	3	root_2	2.45117	3
day 10	mlo4-1	1 µM IAA	1	3	root_2	2.64074	4
day 14	mlo4-1	1 µM IAA	1	3	root_2	3.33816	4
day 0	mlo4-1	1 µM IAA	1	4	root_3	3.19502	0
day 7	mlo4-1	1 µM IAA	1	4	root_3	4.29704	3
day 10	mlo4-1	1 µM IAA	1	4	root_3	4.29704	3
day 14	mlo4-1	1 µM IAA	1	4	root_3	4.29704	4
day 0	mlo4-1	1 µM IAA	1	5	root_4	2.04928	0
day 7	mlo4-1	1 µM IAA	1	5	root_4	2.15363	4
day 10	mlo4-1	1 µM IAA	1	5	root_4	2.30971	4
day 14	mlo4-1	1 µM IAA	1	5	root_4	3.06753	4
day 0	mlo4-1	1 µM IAA	1	6	root_5	2.31204	0
day 7	mlo4-1	1 µM IAA	1	6	root_5	2.45648	4
day 10	mlo4-1	1 µM IAA	1	6	root_5	2.76791	4
day 14	mlo4-1	1 µM IAA	1	6	root_5	3.47818	4
day 0	mlo4-1	1 µM IAA	1	7	root_6	2.45865	0
day 7	mlo4-1	1 µM IAA	1	7	root_6	2.50378	2
day 10	mlo4-1	1 µM IAA	1	7	root_6	3.3302	3
day 14	mlo4-1	1 µM IAA	1	7	root_6	3.63507	3
day 0	mlo4-1	1 µM IAA	1	8	root_7	2.61172	1
day 7	mlo4-1	1 µM IAA	1	8	root_7	2.67232	3
day 10	mlo4-1	1 µM IAA	1	8	root_7	2.86804	3
day 14	mlo4-1	1 µM IAA	1	8	root_7	3.47354	3
day 0	mlo4-1	1 µM IAA	2	9	root_0	2.12503	0
day 7	mlo4-1	1 µM IAA	2	9	root_0	2.16209	3
day 10	mlo4-1	1 µM IAA	2	9	root_0	2.4971	3
day 14	mlo4-1	1 µM IAA	2	9	root_0	2.90642	3
day 0	mlo4-1	1 µM IAA	2	10	root_1	2.12139	0
day 7	mlo4-1	1 µM IAA	2	10	root_1	2.33593	3
day 10	mlo4-1	1 µM IAA	2	10	root_1	2.70317	3
day 14	mlo4-1	1 µM IAA	2	10	root_1	3.49477	3
day 0	mlo4-1	1 µM IAA	2	11	root_2	2.51286	1
day 7	mlo4-1	1 µM IAA	2	11	root_2	2.55083	6
day 10	mlo4-1	1 µM IAA	2	11	root_2	2.74581	6
day 14	mlo4-1	1 µM IAA	2	11	root_2	3.26782	6
day 0	mlo4-1	1 µM IAA	2	12	root_3	1.80523	0
day 7	mlo4-1	1 µM IAA	2	12	root_3	1.91607	2
day 10	mlo4-1	1 µM IAA	2	12	root_3	2.21363	2
day 14	mlo4-1	1 µM IAA	2	12	root_3	3.21718	2
day 0	mlo4-1	1 µM IAA	2	13	root_4	1.85501	0
day 7	mlo4-1	1 µM IAA	2	13	root_4	1.97095	3
day 10	mlo4-1	1 µM IAA	2	13	root_4	2.23357	3
day 14	mlo4-1	1 µM IAA	2	13	root_4	3.08928	3
day 0	mlo4-1	1 µM IAA	2	14	root_5	2.14598	1
day 7	mlo4-1	1 µM IAA	2	14	root_5	2.29192	2
day 10	mlo4-1	1 µM IAA	2	14	root_5	2.57904	2
day 14	mlo4-1	1 µM IAA	2	14	root_5	3.82505	2
day 0	mlo4-1	1 µM IAA	2	15	root_6	2.77745	0
day 7	mlo4-1	1 µM IAA	2	15	root_6	2.88057	4
day 10	mlo4-1	1 µM IAA	2	15	root_6	3.04314	4
day 14	mlo4-1	1 µM IAA	2	15	root_6	3.75972	4
day 0	mlo4-1	1 µM IAA	2	16	root_7	2.97114	1
day 7	mlo4-1	1 µM IAA	2	16	root_7	3.08087	5
day 10	mlo4-1	1 µM IAA	2	16	root_7	3.23154	5
day 14	mlo4-1	1 µM IAA	2	16	root_7	3.89752	6
day 0	mlo4-1	1 µM IAA	3	17	root_0	2.7416	0
day 7	mlo4-1	1 µM IAA	3	17	root_0	2.78604	4
day 10	mlo4-1	1 µM IAA	3	17	root_0	3.04479	4
day 14	mlo4-1	1 µM IAA	3	17	root_0	3.82834	4
day 0	mlo4-1	1 µM IAA	3	18	root_1	1.76441	0
day 7	mlo4-1	1 µM IAA	3	18	root_1	1.81849	3
day 10	mlo4-1	1 µM IAA	3	18	root_1	1.97572	3
day 14	mlo4-1	1 µM IAA	3	18	root_1	2.77443	3
day 0	mlo4-1	1 µM IAA	3	19	root_2	2.05609	0
day 7	mlo4-1	1 µM IAA	3	19	root_2	2.13062	2
day 10	mlo4-1	1 µM IAA	3	19	root_2	2.40141	3
day 14	mlo4-1	1 µM IAA	3	19	root_2	3.09479	3
day 0	mlo4-1	1 µM IAA	3	20	root_3	2.44303	0
day 7	mlo4-1	1 µM IAA	3	20	root_3	2.52034	4
day 10	mlo4-1	1 µM IAA	3	20	root_3	2.63026	4
day 14	mlo4-1	1 µM IAA	3	20	root_3	3.22576	4
day 0	mlo4-1	1 µM IAA	3	21	root_4	2.37625	0
day 7	mlo4-1	1 µM IAA	3	21	root_4	2.47543	5
day 10	mlo4-1	1 µM IAA	3	21	root_4	2.82964	5
day 14	mlo4-1	1 µM IAA	3	21	root_4	3.50642	5
day 0	mlo4-1	1 µM IAA	3	22	root_5	2.37502	0
day 7	mlo4-1	1 µM IAA	3	22	root_5	2.51369	3
day 10	mlo4-1	1 µM IAA	3	22	root_5	2.73198	3
day 14	mlo4-1	1 µM IAA	3	22	root_5	3.55019	3
day 0	mlo4-1	1 µM IAA	3	23	root_6	2.14454	1
day 7	mlo4-1	1 µM IAA	3	23	root_6	2.24888	4
day 10	mlo4-1	1 µM IAA	3	23	root_6	2.45351	4
day 14	mlo4-1	1 µM IAA	3	23	root_6	3.18422	4
day 0	mlo4-1	1 µM IAA	3	24	root_7	2.5344	0
day 7	mlo4-1	1 µM IAA	3	24	root_7	2.57667	5
day 10	mlo4-1	1 µM IAA	3	24	root_7	2.63832	5
day 14	mlo4-1	1 µM IAA	3	24	root_7	2.89461	6
day 0	mlo4-1	1 µM IAA	4	25	root_0	2.56943	1
day 7	mlo4-1	1 µM IAA	4	25	root_0	2.66294	5
day 10	mlo4-1	1 µM IAA	4	25	root_0	2.84198	5
day 14	mlo4-1	1 µM IAA	4	25	root_0	3.38746	5
day 0	mlo4-1	1 µM IAA	4	26	root_1	1.76373	0
day 7	mlo4-1	1 µM IAA	4	26	root_1	1.92118	2
day 10	mlo4-1	1 µM IAA	4	26	root_1	2.23095	2
day 14	mlo4-1	1 µM IAA	4	26	root_1	2.99447	2
day 0	mlo4-1	1 µM IAA	4	27	root_2	2.32269	0
day 7	mlo4-1	1 µM IAA	4	27	root_2	2.40658	3
day 10	mlo4-1	1 µM IAA	4	27	root_2	2.55259	3
day 14	mlo4-1	1 µM IAA	4	27	root_2	3.13556	3
day 0	mlo4-1	1 µM IAA	4	28	root_3	2.12198	0
day 7	mlo4-1	1 µM IAA	4	28	root_3	2.22424	3
day 10	mlo4-1	1 µM IAA	4	28	root_3	2.58743	3
day 14	mlo4-1	1 µM IAA	4	28	root_3	3.44097	3
day 0	mlo4-1	1 µM IAA	4	29	root_4	2.03709	0
day 7	mlo4-1	1 µM IAA	4	29	root_4	2.15851	4
day 10	mlo4-1	1 µM IAA	4	29	root_4	2.30348	4
day 14	mlo4-1	1 µM IAA	4	29	root_4	2.52848	6
day 0	mlo4-1	1 µM IAA	4	30	root_5	2.80527	0
day 7	mlo4-1	1 µM IAA	4	30	root_5	2.96549	3
day 10	mlo4-1	1 µM IAA	4	30	root_5	3.20972	4
day 14	mlo4-1	1 µM IAA	4	30	root_5	3.87402	4
day 0	mlo4-1	1 µM IAA	4	31	root_6	1.56424	0
day 7	mlo4-1	1 µM IAA	4	31	root_6	1.78645	3
day 10	mlo4-1	1 µM IAA	4	31	root_6	2.13231	4
day 14	mlo4-1	1 µM IAA	4	31	root_6	3.34428	4
day 0	mlo4-1	1 µM IAA	4	32	root_7	2.14944	0
day 7	mlo4-1	1 µM IAA	4	32	root_7	2.31371	3
day 10	mlo4-1	1 µM IAA	4	32	root_7	2.45321	4
day 14	mlo4-1	1 µM IAA	4	32	root_7	2.75993	4
day 0	mlo4-1	1 µM IAA	5	33	root_0	2.62349	0
day 7	mlo4-1	1 µM IAA	5	33	root_0	2.79285	5
day 10	mlo4-1	1 µM IAA	5	33	root_0	2.99128	6
day 14	mlo4-1	1 µM IAA	5	33	root_0	3.48089	6
day 0	mlo4-1	1 µM IAA	5	34	root_1	2.17757	0
day 7	mlo4-1	1 µM IAA	5	34	root_1	2.28736	5
day 10	mlo4-1	1 µM IAA	5	34	root_1	2.463	6
day 14	mlo4-1	1 µM IAA	5	34	root_1	3.1981	6
day 0	mlo4-1	1 µM IAA	5	35	root_2	1.90251	0
day 7	mlo4-1	1 µM IAA	5	35	root_2	2.10382	3
day 10	mlo4-1	1 µM IAA	5	35	root_2	2.22152	3
day 14	mlo4-1	1 µM IAA	5	35	root_2	2.73686	3
day 0	mlo4-1	1 µM IAA	5	36	root_3	2.29345	0
day 7	mlo4-1	1 µM IAA	5	36	root_3	2.40476	5
day 10	mlo4-1	1 µM IAA	5	36	root_3	2.53894	5
day 14	mlo4-1	1 µM IAA	5	36	root_3	3.00135	5
day 0	mlo4-1	1 µM IAA	5	37	root_4	2.43979	0
day 7	mlo4-1	1 µM IAA	5	37	root_4	2.52294	4
day 10	mlo4-1	1 µM IAA	5	37	root_4	2.87244	4
day 14	mlo4-1	1 µM IAA	5	37	root_4	3.6981	4
day 0	mlo4-1	1 µM IAA	5	38	root_5	2.20855	1
day 7	mlo4-1	1 µM IAA	5	38	root_5	2.32504	5
day 10	mlo4-1	1 µM IAA	5	38	root_5	2.50989	5
day 14	mlo4-1	1 µM IAA	5	38	root_5	3.32091	6
day 0	mlo4-1	1 µM IAA	5	39	root_6	1.90984	0
day 7	mlo4-1	1 µM IAA	5	39	root_6	2.02219	5
day 10	mlo4-1	1 µM IAA	5	39	root_6	2.30004	5
day 14	mlo4-1	1 µM IAA	5	39	root_6	3.17323	5
day 0	mlo4-1	1 µM IAA	5	40	root_7	2.04705	0
day 7	mlo4-1	1 µM IAA	5	40	root_7	2.21056	4
day 10	mlo4-1	1 µM IAA	5	40	root_7	2.44557	4
day 14	mlo4-1	1 µM IAA	5	40	root_7	3.1831	4
day 0	mlo4-1	5 µM IAA	1	1	root_0	2.52397	0
day 7	mlo4-1	5 µM IAA	1	1	root_0	2.602	8
day 10	mlo4-1	5 µM IAA	1	1	root_0	2.70853	9
day 14	mlo4-1	5 µM IAA	1	1	root_0	2.81304	9
day 0	mlo4-1	5 µM IAA	1	2	root_1	2.62152	0
day 7	mlo4-1	5 µM IAA	1	2	root_1	2.70286	3
day 10	mlo4-1	5 µM IAA	1	2	root_1	2.75395	11
day 14	mlo4-1	5 µM IAA	1	2	root_1	2.80155	11
day 0	mlo4-1	5 µM IAA	1	3	root_2	1.85191	0
day 7	mlo4-1	5 µM IAA	1	3	root_2	1.92976	5
day 10	mlo4-1	5 µM IAA	1	3	root_2	2.04054	6
day 14	mlo4-1	5 µM IAA	1	3	root_2	2.18807	6
day 0	mlo4-1	5 µM IAA	1	4	root_3	2.36886	0
day 7	mlo4-1	5 µM IAA	1	4	root_3	2.59258	8
day 10	mlo4-1	5 µM IAA	1	4	root_3	2.6748	12
day 14	mlo4-1	5 µM IAA	1	4	root_3	2.70639	12
day 0	mlo4-1	5 µM IAA	1	5	root_4	1.54985	0
day 7	mlo4-1	5 µM IAA	1	5	root_4	2.26366	3
day 10	mlo4-1	5 µM IAA	1	5	root_4	2.27287	6
day 14	mlo4-1	5 µM IAA	1	5	root_4	2.33635	6
day 0	mlo4-1	5 µM IAA	1	6	root_5	2.00719	0
day 7	mlo4-1	5 µM IAA	1	6	root_5	2.07017	4
day 10	mlo4-1	5 µM IAA	1	6	root_5	2.16711	7
day 14	mlo4-1	5 µM IAA	1	6	root_5	2.27693	7
day 0	mlo4-1	5 µM IAA	1	7	root_6	2.09873	0
day 7	mlo4-1	5 µM IAA	1	7	root_6	2.30738	4
day 10	mlo4-1	5 µM IAA	1	7	root_6	2.32433	5
day 14	mlo4-1	5 µM IAA	1	7	root_6	2.48461	5
day 0	mlo4-1	5 µM IAA	1	8	root_7	2.02194	0
day 7	mlo4-1	5 µM IAA	1	8	root_7	2.1219	4
day 10	mlo4-1	5 µM IAA	1	8	root_7	2.18057	5
day 14	mlo4-1	5 µM IAA	1	8	root_7	2.34286	5
day 0	mlo4-1	5 µM IAA	2	9	root_0	2.07859	0
day 7	mlo4-1	5 µM IAA	2	9	root_0	2.21781	5
day 10	mlo4-1	5 µM IAA	2	9	root_0	2.27141	9
day 14	mlo4-1	5 µM IAA	2	9	root_0	2.32308	9
day 0	mlo4-1	5 µM IAA	2	10	root_1	2.29727	0
day 7	mlo4-1	5 µM IAA	2	10	root_1	2.34052	6
day 10	mlo4-1	5 µM IAA	2	10	root_1	2.38174	11
day 14	mlo4-1	5 µM IAA	2	10	root_1	2.45903	11
day 0	mlo4-1	5 µM IAA	2	11	root_2	2.34632	0
day 7	mlo4-1	5 µM IAA	2	11	root_2	2.40455	4
day 10	mlo4-1	5 µM IAA	2	11	root_2	2.45107	8
day 14	mlo4-1	5 µM IAA	2	11	root_2	2.52192	8
day 0	mlo4-1	5 µM IAA	2	12	root_3	1.83955	0
day 7	mlo4-1	5 µM IAA	2	12	root_3	1.89388	4
day 10	mlo4-1	5 µM IAA	2	12	root_3	1.96728	6
day 14	mlo4-1	5 µM IAA	2	12	root_3	2.2057	6
day 0	mlo4-1	5 µM IAA	2	13	root_4	2.65392	0
day 7	mlo4-1	5 µM IAA	2	13	root_4	2.78077	6
day 10	mlo4-1	5 µM IAA	2	13	root_4	2.83341	6
day 14	mlo4-1	5 µM IAA	2	13	root_4	2.90299	6
day 0	mlo4-1	5 µM IAA	2	14	root_5	2.042	0
day 7	mlo4-1	5 µM IAA	2	14	root_5	2.57482	7
day 10	mlo4-1	5 µM IAA	2	14	root_5	2.73291	10
day 14	mlo4-1	5 µM IAA	2	14	root_5	2.84263	10
day 0	mlo4-1	5 µM IAA	2	15	root_6	2.08337	1
day 7	mlo4-1	5 µM IAA	2	15	root_6	2.14485	7
day 10	mlo4-1	5 µM IAA	2	15	root_6	2.21305	9
day 14	mlo4-1	5 µM IAA	2	15	root_6	2.33682	9
day 0	mlo4-1	5 µM IAA	2	16	root_7	2.2107	0
day 7	mlo4-1	5 µM IAA	2	16	root_7	2.33246	5
day 10	mlo4-1	5 µM IAA	2	16	root_7	2.39759	8
day 14	mlo4-1	5 µM IAA	2	16	root_7	2.49891	8
day 0	mlo4-1	5 µM IAA	3	17	root_0	1.74215	0
day 7	mlo4-1	5 µM IAA	3	17	root_0	1.93815	7
day 10	mlo4-1	5 µM IAA	3	17	root_0	2.0156	7
day 14	mlo4-1	5 µM IAA	3	17	root_0	2.05476	7
day 0	mlo4-1	5 µM IAA	3	18	root_1	2.35033	0
day 7	mlo4-1	5 µM IAA	3	18	root_1	2.50059	9
day 10	mlo4-1	5 µM IAA	3	18	root_1	2.53895	11
day 14	mlo4-1	5 µM IAA	3	18	root_1	2.57737	11
day 0	mlo4-1	5 µM IAA	3	19	root_2	1.63375	0
day 7	mlo4-1	5 µM IAA	3	19	root_2	1.74751	4
day 10	mlo4-1	5 µM IAA	3	19	root_2	1.83182	4
day 14	mlo4-1	5 µM IAA	3	19	root_2	1.9417	4
day 0	mlo4-1	5 µM IAA	3	20	root_3	2.39649	0
day 7	mlo4-1	5 µM IAA	3	20	root_3	2.51295	2
day 10	mlo4-1	5 µM IAA	3	20	root_3	2.61698	3
day 14	mlo4-1	5 µM IAA	3	20	root_3	3.15603	3
day 0	mlo4-1	5 µM IAA	3	21	root_4	1.62657	0
day 7	mlo4-1	5 µM IAA	3	21	root_4	1.75984	5
day 10	mlo4-1	5 µM IAA	3	21	root_4	1.81382	8
day 14	mlo4-1	5 µM IAA	3	21	root_4	1.98445	8
day 0	mlo4-1	5 µM IAA	3	22	root_5	2.32463	0
day 7	mlo4-1	5 µM IAA	3	22	root_5	2.44429	7
day 10	mlo4-1	5 µM IAA	3	22	root_5	2.48556	11
day 14	mlo4-1	5 µM IAA	3	22	root_5	2.58528	11
day 0	mlo4-1	5 µM IAA	3	23	root_6	1.59841	0
day 7	mlo4-1	5 µM IAA	3	23	root_6	1.69248	5
day 10	mlo4-1	5 µM IAA	3	23	root_6	1.7563	7
day 14	mlo4-1	5 µM IAA	3	23	root_6	1.86513	7
day 0	mlo4-1	5 µM IAA	3	24	root_7	2.81392	0
day 7	mlo4-1	5 µM IAA	3	24	root_7	2.84626	10
day 10	mlo4-1	5 µM IAA	3	24	root_7	2.88695	15
day 14	mlo4-1	5 µM IAA	3	24	root_7	2.93966	15
day 0	mlo4-1	5 µM IAA	4	25	root_0	1.83292	0
day 7	mlo4-1	5 µM IAA	4	25	root_0	1.93897	4
day 10	mlo4-1	5 µM IAA	4	25	root_0	1.99174	5
day 14	mlo4-1	5 µM IAA	4	25	root_0	1.99174	5
day 0	mlo4-1	5 µM IAA	4	26	root_1	2.48908	0
day 7	mlo4-1	5 µM IAA	4	26	root_1	2.53446	7
day 10	mlo4-1	5 µM IAA	4	26	root_1	2.58044	15
day 14	mlo4-1	5 µM IAA	4	26	root_1	2.62756	15
day 0	mlo4-1	5 µM IAA	4	27	root_2	2.67791	0
day 7	mlo4-1	5 µM IAA	4	27	root_2	3.21079	6
day 10	mlo4-1	5 µM IAA	4	27	root_2	3.43282	9
day 14	mlo4-1	5 µM IAA	4	27	root_2	3.60516	9
day 0	mlo4-1	5 µM IAA	4	28	root_3	2.12571	0
day 7	mlo4-1	5 µM IAA	4	28	root_3	2.15935	4
day 10	mlo4-1	5 µM IAA	4	28	root_3	2.20113	8
day 14	mlo4-1	5 µM IAA	4	28	root_3	2.31105	8
day 0	mlo4-1	5 µM IAA	4	29	root_4	2.48498	0
day 7	mlo4-1	5 µM IAA	4	29	root_4	2.53328	8
day 10	mlo4-1	5 µM IAA	4	29	root_4	2.56618	10
day 14	mlo4-1	5 µM IAA	4	29	root_4	2.62066	10
day 0	mlo4-1	5 µM IAA	4	30	root_5	2.50214	1
day 7	mlo4-1	5 µM IAA	4	30	root_5	2.53136	7
day 10	mlo4-1	5 µM IAA	4	30	root_5	2.56417	10
day 14	mlo4-1	5 µM IAA	4	30	root_5	2.67536	11
day 0	mlo4-1	5 µM IAA	4	31	root_6	1.92476	0
day 7	mlo4-1	5 µM IAA	4	31	root_6	2.27832	5
day 10	mlo4-1	5 µM IAA	4	31	root_6	2.3078	4
day 14	mlo4-1	5 µM IAA	4	31	root_6	2.41837	4
day 0	mlo4-1	5 µM IAA	4	32	root_7	2.44692	0
day 7	mlo4-1	5 µM IAA	4	32	root_7	2.45388	7
day 10	mlo4-1	5 µM IAA	4	32	root_7	2.48141	10
day 14	mlo4-1	5 µM IAA	4	32	root_7	2.54158	10
day 0	mlo4-1	5 µM IAA	5	33	root_0	1.99096	0
day 7	mlo4-1	5 µM IAA	5	33	root_0	2.24707	3
day 10	mlo4-1	5 µM IAA	5	33	root_0	2.27246	4
day 14	mlo4-1	5 µM IAA	5	33	root_0	2.42379	4
day 0	mlo4-1	5 µM IAA	5	34	root_1	2.41755	0
day 7	mlo4-1	5 µM IAA	5	34	root_1	2.7841	4
day 10	mlo4-1	5 µM IAA	5	34	root_1	2.87241	8
day 14	mlo4-1	5 µM IAA	5	34	root_1	3.05437	7
day 0	mlo4-1	5 µM IAA	5	35	root_2	2.8966	0
day 7	mlo4-1	5 µM IAA	5	35	root_2	2.98607	6
day 10	mlo4-1	5 µM IAA	5	35	root_2	3.01257	10
day 14	mlo4-1	5 µM IAA	5	35	root_2	3.09299	10
day 0	mlo4-1	5 µM IAA	5	36	root_3	2.1826	1
day 7	mlo4-1	5 µM IAA	5	36	root_3	2.3015	8
day 10	mlo4-1	5 µM IAA	5	36	root_3	2.33802	10
day 14	mlo4-1	5 µM IAA	5	36	root_3	2.48112	10
day 0	mlo4-1	5 µM IAA	5	37	root_4	2.41118	0
day 7	mlo4-1	5 µM IAA	5	37	root_4	2.53853	5
day 10	mlo4-1	5 µM IAA	5	37	root_4	2.57206	9
day 14	mlo4-1	5 µM IAA	5	37	root_4	2.67368	9
day 0	mlo4-1	5 µM IAA	5	38	root_5	1.65382	0
day 7	mlo4-1	5 µM IAA	5	38	root_5	1.74693	5
day 10	mlo4-1	5 µM IAA	5	38	root_5	1.79645	5
day 14	mlo4-1	5 µM IAA	5	38	root_5	2.02424	5
day 0	mlo4-1	5 µM IAA	5	39	root_6	1.87894	0
day 7	mlo4-1	5 µM IAA	5	39	root_6	1.87894	8
day 10	mlo4-1	5 µM IAA	5	39	root_6	1.94506	9
day 14	mlo4-1	5 µM IAA	5	39	root_6	2.05246	9
day 0	mlo4-1	5 µM IAA	5	40	root_7	2.19793	1
day 7	mlo4-1	5 µM IAA	5	40	root_7	2.3413	4
day 10	mlo4-1	5 µM IAA	5	40	root_7	2.60479	8
day 14	mlo4-1	5 µM IAA	5	40	root_7	2.81658	8
day 0	mlo4-1	10 µM IAA	1	1	root_0	1.75773	0
day 7	mlo4-1	10 µM IAA	1	1	root_0	1.96824	5
day 10	mlo4-1	10 µM IAA	1	1	root_0	2.00482	17
day 14	mlo4-1	10 µM IAA	1	1	root_0	2.05488	16
day 0	mlo4-1	10 µM IAA	1	2	root_1	2.01612	0
day 7	mlo4-1	10 µM IAA	1	2	root_1	2.13914	5
day 10	mlo4-1	10 µM IAA	1	2	root_1	2.16895	8
day 14	mlo4-1	10 µM IAA	1	2	root_1	2.28075	7
day 0	mlo4-1	10 µM IAA	1	3	root_2	2.38148	0
day 7	mlo4-1	10 µM IAA	1	3	root_2	2.73525	9
day 10	mlo4-1	10 µM IAA	1	3	root_2	2.7789	11
day 14	mlo4-1	10 µM IAA	1	3	root_2	2.82041	11
day 0	mlo4-1	10 µM IAA	1	4	root_3	2.01425	0
day 7	mlo4-1	10 µM IAA	1	4	root_3	2.10238	11
day 10	mlo4-1	10 µM IAA	1	4	root_3	2.15971	12
day 14	mlo4-1	10 µM IAA	1	4	root_3	2.17998	12
day 0	mlo4-1	10 µM IAA	1	5	root_4	2.61855	0
day 7	mlo4-1	10 µM IAA	1	5	root_4	2.78154	9
day 10	mlo4-1	10 µM IAA	1	5	root_4	2.86701	11
day 14	mlo4-1	10 µM IAA	1	5	root_4	2.93376	11
day 0	mlo4-1	10 µM IAA	1	6	root_5	2.7717	0
day 7	mlo4-1	10 µM IAA	1	6	root_5	2.85824	7
day 10	mlo4-1	10 µM IAA	1	6	root_5	2.89807	9
day 14	mlo4-1	10 µM IAA	1	6	root_5	2.98066	9
day 0	mlo4-1	10 µM IAA	1	7	root_6	1.74832	0
day 7	mlo4-1	10 µM IAA	1	7	root_6	2.31303	6
day 10	mlo4-1	10 µM IAA	1	7	root_6	2.33789	7
day 14	mlo4-1	10 µM IAA	1	7	root_6	2.42845	7
day 0	mlo4-1	10 µM IAA	1	8	root_7	1.56354	0
day 7	mlo4-1	10 µM IAA	1	8	root_7	1.8274	4
day 10	mlo4-1	10 µM IAA	1	8	root_7	1.88223	5
day 14	mlo4-1	10 µM IAA	1	8	root_7	2.00577	4
day 0	mlo4-1	10 µM IAA	2	9	root_0	1.85745	0
day 7	mlo4-1	10 µM IAA	2	9	root_0	1.97006	10
day 10	mlo4-1	10 µM IAA	2	9	root_0	2.02832	13
day 14	mlo4-1	10 µM IAA	2	9	root_0	2.1099	13
day 0	mlo4-1	10 µM IAA	2	10	root_1	2.10116	1
day 7	mlo4-1	10 µM IAA	2	10	root_1	2.20196	8
day 10	mlo4-1	10 µM IAA	2	10	root_1	2.26006	12
day 14	mlo4-1	10 µM IAA	2	10	root_1	2.30722	14
day 0	mlo4-1	10 µM IAA	2	11	root_2	2.29263	0
day 7	mlo4-1	10 µM IAA	2	11	root_2	2.50562	8
day 10	mlo4-1	10 µM IAA	2	11	root_2	2.54788	12
day 14	mlo4-1	10 µM IAA	2	11	root_2	2.61097	12
day 0	mlo4-1	10 µM IAA	2	12	root_3	2.43741	0
day 7	mlo4-1	10 µM IAA	2	12	root_3	2.51399	7
day 10	mlo4-1	10 µM IAA	2	12	root_3	2.57522	7
day 14	mlo4-1	10 µM IAA	2	12	root_3	2.62176	7
day 0	mlo4-1	10 µM IAA	2	13	root_4	2.25147	0
day 7	mlo4-1	10 µM IAA	2	13	root_4	2.36336	8
day 10	mlo4-1	10 µM IAA	2	13	root_4	2.41214	9
day 14	mlo4-1	10 µM IAA	2	13	root_4	2.43141	11
day 0	mlo4-1	10 µM IAA	2	14	root_5	1.79075	0
day 7	mlo4-1	10 µM IAA	2	14	root_5	2.11199	10
day 10	mlo4-1	10 µM IAA	2	14	root_5	2.17225	11
day 14	mlo4-1	10 µM IAA	2	14	root_5	2.25453	10
day 0	mlo4-1	10 µM IAA	2	15	root_6	2.36547	0
day 7	mlo4-1	10 µM IAA	2	15	root_6	2.41493	8
day 10	mlo4-1	10 µM IAA	2	15	root_6	2.46411	13
day 14	mlo4-1	10 µM IAA	2	15	root_6	2.54226	12
day 0	mlo4-1	10 µM IAA	2	16	root_7	2.60156	0
day 7	mlo4-1	10 µM IAA	2	16	root_7	2.65389	10
day 10	mlo4-1	10 µM IAA	2	16	root_7	2.71482	10
day 14	mlo4-1	10 µM IAA	2	16	root_7	2.80701	10
day 0	mlo4-1	10 µM IAA	3	17	root_0	1.8762	0
day 7	mlo4-1	10 µM IAA	3	17	root_0	2.67479	12
day 10	mlo4-1	10 µM IAA	3	17	root_0	2.76615	12
day 14	mlo4-1	10 µM IAA	3	17	root_0	2.78839	13
day 0	mlo4-1	10 µM IAA	3	18	root_1	2.95946	0
day 7	mlo4-1	10 µM IAA	3	18	root_1	3.05783	13
day 10	mlo4-1	10 µM IAA	3	18	root_1	3.11004	17
day 14	mlo4-1	10 µM IAA	3	18	root_1	3.12548	17
day 0	mlo4-1	10 µM IAA	3	19	root_2	2.72182	0
day 7	mlo4-1	10 µM IAA	3	19	root_2	2.85192	11
day 10	mlo4-1	10 µM IAA	3	19	root_2	2.90335	14
day 14	mlo4-1	10 µM IAA	3	19	root_2	3.02184	14
day 0	mlo4-1	10 µM IAA	3	20	root_3	2.65041	0
day 7	mlo4-1	10 µM IAA	3	20	root_3	2.74457	7
day 10	mlo4-1	10 µM IAA	3	20	root_3	2.77303	14
day 14	mlo4-1	10 µM IAA	3	20	root_3	2.7953	13
day 0	mlo4-1	10 µM IAA	3	21	root_4	2.37486	0
day 7	mlo4-1	10 µM IAA	3	21	root_4	2.55453	14
day 10	mlo4-1	10 µM IAA	3	21	root_4	2.59158	21
day 14	mlo4-1	10 µM IAA	3	21	root_4	2.83094	21
day 0	mlo4-1	10 µM IAA	3	22	root_5	2.67373	0
day 7	mlo4-1	10 µM IAA	3	22	root_5	2.74255	11
day 10	mlo4-1	10 µM IAA	3	22	root_5	2.77439	14
day 14	mlo4-1	10 µM IAA	3	22	root_5	2.79682	14
day 0	mlo4-1	10 µM IAA	3	23	root_6	2.30552	0
day 7	mlo4-1	10 µM IAA	3	23	root_6	2.3328	16
day 10	mlo4-1	10 µM IAA	3	23	root_6	2.37192	19
day 14	mlo4-1	10 µM IAA	3	23	root_6	2.40986	20
day 0	mlo4-1	10 µM IAA	3	24	root_7	2.32108	0
day 7	mlo4-1	10 µM IAA	3	24	root_7	2.45431	11
day 10	mlo4-1	10 µM IAA	3	24	root_7	2.49774	15
day 14	mlo4-1	10 µM IAA	3	24	root_7	2.5576	15
day 0	mlo4-1	10 µM IAA	4	25	root_0	1.74993	0
day 7	mlo4-1	10 µM IAA	4	25	root_0	1.84172	6
day 10	mlo4-1	10 µM IAA	4	25	root_0	1.88047	12
day 14	mlo4-1	10 µM IAA	4	25	root_0	1.95919	12
day 0	mlo4-1	10 µM IAA	4	26	root_1	1.90293	0
day 7	mlo4-1	10 µM IAA	4	26	root_1	1.98199	8
day 10	mlo4-1	10 µM IAA	4	26	root_1	2.06224	9
day 14	mlo4-1	10 µM IAA	4	26	root_1	2.44641	9
day 0	mlo4-1	10 µM IAA	4	27	root_2	2.12902	0
day 7	mlo4-1	10 µM IAA	4	27	root_2	2.22777	10
day 10	mlo4-1	10 µM IAA	4	27	root_2	2.26167	11
day 14	mlo4-1	10 µM IAA	4	27	root_2	2.30415	11
day 0	mlo4-1	10 µM IAA	4	28	root_3	2.63939	1
day 7	mlo4-1	10 µM IAA	4	28	root_3	2.73547	11
day 10	mlo4-1	10 µM IAA	4	28	root_3	2.77262	13
day 14	mlo4-1	10 µM IAA	4	28	root_3	2.83745	13
day 0	mlo4-1	10 µM IAA	4	29	root_4	2.28975	0
day 7	mlo4-1	10 µM IAA	4	29	root_4	2.50903	11
day 10	mlo4-1	10 µM IAA	4	29	root_4	2.57081	12
day 14	mlo4-1	10 µM IAA	4	29	root_4	2.66196	12
day 0	mlo4-1	10 µM IAA	4	30	root_5	1.85574	1
day 7	mlo4-1	10 µM IAA	4	30	root_5	2.2373	5
day 10	mlo4-1	10 µM IAA	4	30	root_5	2.29125	5
day 14	mlo4-1	10 µM IAA	4	30	root_5	2.35226	5
day 0	mlo4-1	10 µM IAA	4	31	root_6	1.51881	0
day 7	mlo4-1	10 µM IAA	4	31	root_6	1.60547	11
day 10	mlo4-1	10 µM IAA	4	31	root_6	1.65132	13
day 14	mlo4-1	10 µM IAA	4	31	root_6	1.71563	13
day 0	mlo4-1	10 µM IAA	4	32	root_7	2.18115	0
day 7	mlo4-1	10 µM IAA	4	32	root_7	2.29006	8
day 10	mlo4-1	10 µM IAA	4	32	root_7	2.31756	15
day 14	mlo4-1	10 µM IAA	4	32	root_7	2.37117	14
day 0	mlo4-1	10 µM IAA	5	33	root_0	1.96544	1
day 7	mlo4-1	10 µM IAA	5	33	root_0	2.11678	12
day 10	mlo4-1	10 µM IAA	5	33	root_0	2.18046	14
day 14	mlo4-1	10 µM IAA	5	33	root_0	2.25932	15
day 0	mlo4-1	10 µM IAA	5	34	root_1	2.15948	0
day 7	mlo4-1	10 µM IAA	5	34	root_1	2.30263	10
day 10	mlo4-1	10 µM IAA	5	34	root_1	2.36706	11
day 14	mlo4-1	10 µM IAA	5	34	root_1	2.43355	11
day 0	mlo4-1	10 µM IAA	5	35	root_2	2.30896	0
day 7	mlo4-1	10 µM IAA	5	35	root_2	2.58744	11
day 10	mlo4-1	10 µM IAA	5	35	root_2	2.62159	17
day 14	mlo4-1	10 µM IAA	5	35	root_2	2.66413	17
day 0	mlo4-1	10 µM IAA	5	36	root_3	2.31354	0
day 7	mlo4-1	10 µM IAA	5	36	root_3	2.54555	13
day 10	mlo4-1	10 µM IAA	5	36	root_3	2.60801	15
day 14	mlo4-1	10 µM IAA	5	36	root_3	2.66705	15
day 0	mlo4-1	10 µM IAA	5	37	root_4	2.31527	0
day 7	mlo4-1	10 µM IAA	5	37	root_4	2.31527	5
day 10	mlo4-1	10 µM IAA	5	37	root_4	2.31527	5
day 14	mlo4-1	10 µM IAA	5	37	root_4	2.31527	5
day 0	mlo4-1	10 µM IAA	5	38	root_5	2.39826	0
day 7	mlo4-1	10 µM IAA	5	38	root_5	2.55561	8
day 10	mlo4-1	10 µM IAA	5	38	root_5	2.63136	11
day 14	mlo4-1	10 µM IAA	5	38	root_5	2.69123	11
day 0	mlo4-1	10 µM IAA	5	39	root_6	2.72048	0
day 7	mlo4-1	10 µM IAA	5	39	root_6	2.84222	10
day 10	mlo4-1	10 µM IAA	5	39	root_6	2.87533	15
day 14	mlo4-1	10 µM IAA	5	39	root_6	2.91513	15
day 0	mlo4-1	10 µM IAA	5	40	root_7	1.69286	0
day 7	mlo4-1	10 µM IAA	5	40	root_7	2.62387	6
day 10	mlo4-1	10 µM IAA	5	40	root_7	2.66354	10
day 14	mlo4-1	10 µM IAA	5	40	root_7	2.68909	12
day 0	WT	ctr	1	1	root_0	2.5011	0
day 7	WT	ctr	1	1	root_0	5.50774	1
day 10	WT	ctr	1	1	root_0	7.64814	2
day 14	WT	ctr	1	1	root_0	9.2012	4
day 0	WT	ctr	1	2	root_1	2.76865	0
day 7	WT	ctr	1	2	root_1	5.62065	2
day 10	WT	ctr	1	2	root_1	7.47025	2
day 14	WT	ctr	1	2	root_1	9.50808	3
day 0	WT	ctr	1	3	root_2	1.91478	0
day 7	WT	ctr	1	3	root_2	3.61344	2
day 10	WT	ctr	1	3	root_2	4.88389	2
day 14	WT	ctr	1	3	root_2	7.22277	4
day 0	WT	ctr	1	4	root_3	2.58454	0
day 7	WT	ctr	1	4	root_3	3.04253	1
day 10	WT	ctr	1	4	root_3	3.95926	1
day 14	WT	ctr	1	4	root_3	7.96693	2
day 0	WT	ctr	1	5	root_4	2.22868	1
day 7	WT	ctr	1	5	root_4	3.83896	3
day 10	WT	ctr	1	5	root_4	5.35208	3
day 14	WT	ctr	1	5	root_4	9.00811	3
day 0	WT	ctr	1	6	root_5	2.19879	0
day 7	WT	ctr	1	6	root_5	3.33288	1
day 10	WT	ctr	1	6	root_5	3.8826	2
day 14	WT	ctr	1	6	root_5	6.77135	2
day 0	WT	ctr	1	7	root_6	2.55652	0
day 7	WT	ctr	1	7	root_6	4.24036	3
day 10	WT	ctr	1	7	root_6	6.30537	3
day 14	WT	ctr	1	7	root_6	9.7216	3
day 0	WT	ctr	1	8	root_7	3.12036	0
day 7	WT	ctr	1	8	root_7	5.34082	2
day 10	WT	ctr	1	8	root_7	6.58422	3
day 14	WT	ctr	1	8	root_7	8.64827	3
day 0	WT	ctr	2	9	root_0	3.0944	0
day 7	WT	ctr	2	9	root_0	4.96002	2
day 10	WT	ctr	2	9	root_0	6.90034	2
day 14	WT	ctr	2	9	root_0	8.89091	3
day 0	WT	ctr	2	10	root_1	2.77129	0
day 7	WT	ctr	2	10	root_1	5.34538	1
day 10	WT	ctr	2	10	root_1	7.54644	2
day 14	WT	ctr	2	10	root_1	9.26759	2
day 0	WT	ctr	2	11	root_2	2.21591	1
day 7	WT	ctr	2	11	root_2	4.86827	2
day 10	WT	ctr	2	11	root_2	6.78686	2
day 14	WT	ctr	2	11	root_2	9.56529	4
day 0	WT	ctr	2	12	root_3	2.50081	1
day 7	WT	ctr	2	12	root_3	3.3628	2
day 10	WT	ctr	2	12	root_3	3.81397	2
day 14	WT	ctr	2	12	root_3	7.27112	3
day 0	WT	ctr	2	13	root_4	2.04084	1
day 7	WT	ctr	2	13	root_4	2.64017	2
day 10	WT	ctr	2	13	root_4	2.78709	2
day 14	WT	ctr	2	13	root_4	3.97131	2
day 0	WT	ctr	2	14	root_5	2.1529	0
day 7	WT	ctr	2	14	root_5	3.90343	2
day 10	WT	ctr	2	14	root_5	5.40568	2
day 14	WT	ctr	2	14	root_5	8.27623	3
day 0	WT	ctr	2	15	root_6	2.86759	0
day 7	WT	ctr	2	15	root_6	4.82731	2
day 10	WT	ctr	2	15	root_6	5.95146	2
day 14	WT	ctr	2	15	root_6	8.5584	3
day 0	WT	ctr	2	16	root_7	3.25953	0
day 7	WT	ctr	2	16	root_7	3.9132	2
day 10	WT	ctr	2	16	root_7	5.03739	2
day 14	WT	ctr	2	16	root_7	8.12139	2
day 0	WT	ctr	3	17	root_0	3.17382	0
day 7	WT	ctr	3	17	root_0	6.77899	2
day 10	WT	ctr	3	17	root_0	9.36207	3
day 14	WT	ctr	3	17	root_0	9.36207	3
day 0	WT	ctr	3	18	root_1	3.11505	1
day 7	WT	ctr	3	18	root_1	5.75514	3
day 10	WT	ctr	3	18	root_1	7.75043	3
day 14	WT	ctr	3	18	root_1	9.45276	4
day 0	WT	ctr	3	19	root_2	2.84644	0
day 7	WT	ctr	3	19	root_2	4.40751	1
day 10	WT	ctr	3	19	root_2	5.95544	1
day 14	WT	ctr	3	19	root_2	9.49117	2
day 0	WT	ctr	3	20	root_3	2.66817	0
day 7	WT	ctr	3	20	root_3	5.14561	1
day 10	WT	ctr	3	20	root_3	7.53465	2
day 14	WT	ctr	3	20	root_3	9.74684	2
day 0	WT	ctr	3	21	root_4	2.64635	0
day 7	WT	ctr	3	21	root_4	4.93345	2
day 10	WT	ctr	3	21	root_4	6.46483	3
day 14	WT	ctr	3	21	root_4	9.30066	3
day 0	WT	ctr	3	22	root_5	2.14481	0
day 7	WT	ctr	3	22	root_5	4.82559	1
day 10	WT	ctr	3	22	root_5	6.88492	2
day 14	WT	ctr	3	22	root_5	10.1096	3
day 0	WT	ctr	3	23	root_6	2.3354	0
day 7	WT	ctr	3	23	root_6	4.39393	1
day 10	WT	ctr	3	23	root_6	6.0724	2
day 14	WT	ctr	3	23	root_6	9.56792	2
day 0	WT	ctr	3	24	root_7	3.16312	1
day 7	WT	ctr	3	24	root_7	6.62938	3
day 10	WT	ctr	3	24	root_7	8.98696	3
day 14	WT	ctr	3	24	root_7	9.51471	5
day 0	WT	ctr	4	25	root_0	2.46127	0
day 7	WT	ctr	4	25	root_0	3.81239	1
day 10	WT	ctr	4	25	root_0	5.85418	1
day 14	WT	ctr	4	25	root_0	9.2995	2
day 0	WT	ctr	4	26	root_1	2.69618	0
day 7	WT	ctr	4	26	root_1	5.29113	2
day 10	WT	ctr	4	26	root_1	7.47139	3
day 14	WT	ctr	4	26	root_1	9.30967	5
day 0	WT	ctr	4	27	root_2	2.40074	0
day 7	WT	ctr	4	27	root_2	4.76169	1
day 10	WT	ctr	4	27	root_2	6.74744	3
day 14	WT	ctr	4	27	root_2	9.17757	3
day 0	WT	ctr	4	28	root_3	2.47666	0
day 7	WT	ctr	4	28	root_3	4.65784	2
day 10	WT	ctr	4	28	root_3	6.34999	3
day 14	WT	ctr	4	28	root_3	9.23061	3
day 0	WT	ctr	4	29	root_4	2.62242	0
day 7	WT	ctr	4	29	root_4	4.99694	3
day 10	WT	ctr	4	29	root_4	6.65692	4
day 14	WT	ctr	4	29	root_4	9.33032	5
day 0	WT	ctr	4	30	root_5	2.65997	0
day 7	WT	ctr	4	30	root_5	5.43596	2
day 10	WT	ctr	4	30	root_5	8.08071	2
day 14	WT	ctr	4	30	root_5	9.26613	3
day 0	WT	ctr	4	31	root_6	2.45006	0
day 7	WT	ctr	4	31	root_6	4.18899	2
day 10	WT	ctr	4	31	root_6	6.38023	2
day 14	WT	ctr	4	31	root_6	9.23563	2
day 0	WT	ctr	4	32	root_7	2.27537	0
day 7	WT	ctr	4	32	root_7	5.0753	1
day 10	WT	ctr	4	32	root_7	7.35497	2
day 14	WT	ctr	4	32	root_7	9.00438	3
day 0	WT	ctr	5	33	root_0	2.72449	0
day 7	WT	ctr	5	33	root_0	5.1927	3
day 10	WT	ctr	5	33	root_0	6.60568	3
day 14	WT	ctr	5	33	root_0	8.90599	4
day 0	WT	ctr	5	34	root_1	2.68195	0
day 7	WT	ctr	5	34	root_1	5.17622	2
day 10	WT	ctr	5	34	root_1	7.0679	5
day 14	WT	ctr	5	34	root_1	9.68667	5
day 0	WT	ctr	5	35	root_2	3.47275	0
day 7	WT	ctr	5	35	root_2	6.32103	2
day 10	WT	ctr	5	35	root_2	8.72791	3
day 14	WT	ctr	5	35	root_2	9.66263	3
day 0	WT	ctr	5	36	root_3	2.01503	1
day 7	WT	ctr	5	36	root_3	2.57908	1
day 10	WT	ctr	5	36	root_3	3.09458	2
day 14	WT	ctr	5	36	root_3	5.12146	3
day 0	WT	ctr	5	37	root_4	2.51619	1
day 7	WT	ctr	5	37	root_4	3.8413	2
day 10	WT	ctr	5	37	root_4	4.49679	2
day 14	WT	ctr	5	37	root_4	6.5004	2
day 0	WT	ctr	5	38	root_5	3.1284	1
day 7	WT	ctr	5	38	root_5	3.8793	2
day 10	WT	ctr	5	38	root_5	4.08565	3
day 14	WT	ctr	5	38	root_5	5.38376	3
day 0	WT	ctr	5	39	root_6	2.0125	0
day 7	WT	ctr	5	39	root_6	3.92163	3
day 10	WT	ctr	5	39	root_6	5.35255	4
day 14	WT	ctr	5	39	root_6	7.97055	4
day 0	WT	ctr	5	40	root_7	2.63503	1
day 7	WT	ctr	5	40	root_7	3.54644	2
day 10	WT	ctr	5	40	root_7	4.57694	2
day 14	WT	ctr	5	40	root_7	8.02357	4
day 0	WT	0.1 µM IAA	1	41	root_0	2.10248	0
day 7	WT	0.1 µM IAA	1	41	root_0	2.10248	3
day 10	WT	0.1 µM IAA	1	41	root_0	2.54941	3
day 14	WT	0.1 µM IAA	1	41	root_0	3.85235	3
day 0	WT	0.1 µM IAA	1	42	root_1	2.22131	0
day 7	WT	0.1 µM IAA	1	42	root_1	2.44761	3
day 10	WT	0.1 µM IAA	1	42	root_1	3.05948	3
day 14	WT	0.1 µM IAA	1	42	root_1	4.77743	3
day 0	WT	0.1 µM IAA	1	43	root_2	1.98448	0
day 7	WT	0.1 µM IAA	1	43	root_2	2.27805	3
day 10	WT	0.1 µM IAA	1	43	root_2	2.51911	4
day 14	WT	0.1 µM IAA	1	43	root_2	3.77204	4
day 0	WT	0.1 µM IAA	1	44	root_3	2.56321	0
day 7	WT	0.1 µM IAA	1	44	root_3	3.01193	3
day 10	WT	0.1 µM IAA	1	44	root_3	3.98683	4
day 14	WT	0.1 µM IAA	1	44	root_3	6.22229	4
day 0	WT	0.1 µM IAA	1	45	root_4	3.03248	0
day 7	WT	0.1 µM IAA	1	45	root_4	3.34025	3
day 10	WT	0.1 µM IAA	1	45	root_4	4.17296	4
day 14	WT	0.1 µM IAA	1	45	root_4	6.2843	4
day 0	WT	0.1 µM IAA	1	46	root_5	2.27917	0
day 7	WT	0.1 µM IAA	1	46	root_5	2.49605	2
day 10	WT	0.1 µM IAA	1	46	root_5	3.29161	2
day 14	WT	0.1 µM IAA	1	46	root_5	5.5725	2
day 0	WT	0.1 µM IAA	1	47	root_6	2.08964	0
day 7	WT	0.1 µM IAA	1	47	root_6	2.23165	3
day 10	WT	0.1 µM IAA	1	47	root_6	2.59911	3
day 14	WT	0.1 µM IAA	1	47	root_6	4.67677	3
day 0	WT	0.1 µM IAA	1	48	root_7	2.67695	0
day 7	WT	0.1 µM IAA	1	48	root_7	2.80125	3
day 10	WT	0.1 µM IAA	1	48	root_7	3.14101	3
day 14	WT	0.1 µM IAA	1	48	root_7	5.03144	3
day 0	WT	0.1 µM IAA	2	49	root_0	2.33605	0
day 7	WT	0.1 µM IAA	2	49	root_0	2.89853	1
day 10	WT	0.1 µM IAA	2	49	root_0	3.46304	2
day 14	WT	0.1 µM IAA	2	49	root_0	5.04851	3
day 0	WT	0.1 µM IAA	2	50	root_1	1.93619	0
day 7	WT	0.1 µM IAA	2	50	root_1	2.17828	2
day 10	WT	0.1 µM IAA	2	50	root_1	2.2965	2
day 14	WT	0.1 µM IAA	2	50	root_1	3.56542	3
day 0	WT	0.1 µM IAA	2	51	root_2	2.66868	0
day 7	WT	0.1 µM IAA	2	51	root_2	2.87143	3
day 10	WT	0.1 µM IAA	2	51	root_2	3.15355	3
day 14	WT	0.1 µM IAA	2	51	root_2	4.5425	3
day 0	WT	0.1 µM IAA	2	52	root_3	2.11592	0
day 7	WT	0.1 µM IAA	2	52	root_3	2.48436	4
day 10	WT	0.1 µM IAA	2	52	root_3	2.9597	5
day 14	WT	0.1 µM IAA	2	52	root_3	4.65323	5
day 0	WT	0.1 µM IAA	2	53	root_4	2.29416	0
day 7	WT	0.1 µM IAA	2	53	root_4	2.46952	4
day 10	WT	0.1 µM IAA	2	53	root_4	2.68369	4
day 14	WT	0.1 µM IAA	2	53	root_4	3.95129	4
day 0	WT	0.1 µM IAA	2	54	root_5	2.93848	1
day 7	WT	0.1 µM IAA	2	54	root_5	3.09851	3
day 10	WT	0.1 µM IAA	2	54	root_5	3.32426	3
day 14	WT	0.1 µM IAA	2	54	root_5	4.95223	3
day 0	WT	0.1 µM IAA	2	55	root_6	2.03983	1
day 7	WT	0.1 µM IAA	2	55	root_6	2.25054	3
day 10	WT	0.1 µM IAA	2	55	root_6	2.58463	3
day 14	WT	0.1 µM IAA	2	55	root_6	4.18384	3
day 0	WT	0.1 µM IAA	2	56	root_7	2.99294	0
day 7	WT	0.1 µM IAA	2	56	root_7	3.24999	3
day 10	WT	0.1 µM IAA	2	56	root_7	4.0387	3
day 14	WT	0.1 µM IAA	2	56	root_7	5.7542	3
day 0	WT	0.1 µM IAA	3	57	root_0	3.27776	0
day 7	WT	0.1 µM IAA	3	57	root_0	3.476	4
day 10	WT	0.1 µM IAA	3	57	root_0	3.75192	4
day 14	WT	0.1 µM IAA	3	57	root_0	5.3875	4
day 0	WT	0.1 µM IAA	3	58	root_1	2.93602	1
day 7	WT	0.1 µM IAA	3	58	root_1	3.24065	3
day 10	WT	0.1 µM IAA	3	58	root_1	3.50097	3
day 14	WT	0.1 µM IAA	3	58	root_1	5.24763	3
day 0	WT	0.1 µM IAA	3	59	root_2	2.46165	1
day 7	WT	0.1 µM IAA	3	59	root_2	3.20092	2
day 10	WT	0.1 µM IAA	3	59	root_2	4.01684	2
day 14	WT	0.1 µM IAA	3	59	root_2	6.50617	2
day 0	WT	0.1 µM IAA	3	60	root_3	2.41533	0
day 7	WT	0.1 µM IAA	3	60	root_3	2.69357	2
day 10	WT	0.1 µM IAA	3	60	root_3	3.60174	2
day 14	WT	0.1 µM IAA	3	60	root_3	6.24077	2
day 0	WT	0.1 µM IAA	3	61	root_4	2.84176	1
day 7	WT	0.1 µM IAA	3	61	root_4	3.18256	5
day 10	WT	0.1 µM IAA	3	61	root_4	3.31045	5
day 14	WT	0.1 µM IAA	3	61	root_4	4.33564	5
day 0	WT	0.1 µM IAA	3	62	root_5	2.5368	0
day 7	WT	0.1 µM IAA	3	62	root_5	2.78409	3
day 10	WT	0.1 µM IAA	3	62	root_5	3.29282	3
day 14	WT	0.1 µM IAA	3	62	root_5	5.27996	3
day 0	WT	0.1 µM IAA	3	63	root_6	1.91479	0
day 7	WT	0.1 µM IAA	3	63	root_6	2.3426	2
day 10	WT	0.1 µM IAA	3	63	root_6	3.38014	2
day 14	WT	0.1 µM IAA	3	63	root_6	6.11019	2
day 0	WT	0.1 µM IAA	3	64	root_7	1.5368	0
day 7	WT	0.1 µM IAA	3	64	root_7	2.13042	3
day 10	WT	0.1 µM IAA	3	64	root_7	2.75394	3
day 14	WT	0.1 µM IAA	3	64	root_7	4.40789	3
day 0	WT	0.1 µM IAA	4	65	root_0	2.58094	0
day 7	WT	0.1 µM IAA	4	65	root_0	2.91348	4
day 10	WT	0.1 µM IAA	4	65	root_0	3.27898	4
day 14	WT	0.1 µM IAA	4	65	root_0	4.68268	4
day 0	WT	0.1 µM IAA	4	66	root_1	1.87913	0
day 7	WT	0.1 µM IAA	4	66	root_1	2.05645	4
day 10	WT	0.1 µM IAA	4	66	root_1	2.26055	5
day 14	WT	0.1 µM IAA	4	66	root_1	3.4097	5
day 0	WT	0.1 µM IAA	4	67	root_2	2.04193	0
day 7	WT	0.1 µM IAA	4	67	root_2	2.4215	3
day 10	WT	0.1 µM IAA	4	67	root_2	2.77627	3
day 14	WT	0.1 µM IAA	4	67	root_2	4.43548	3
day 0	WT	0.1 µM IAA	4	68	root_3	2.02418	0
day 7	WT	0.1 µM IAA	4	68	root_3	2.15336	3
day 10	WT	0.1 µM IAA	4	68	root_3	2.49821	3
day 14	WT	0.1 µM IAA	4	68	root_3	3.92264	3
day 0	WT	0.1 µM IAA	4	69	root_4	2.39518	1
day 7	WT	0.1 µM IAA	4	69	root_4	2.59611	4
day 10	WT	0.1 µM IAA	4	69	root_4	2.83898	4
day 14	WT	0.1 µM IAA	4	69	root_4	4.74238	4
day 0	WT	0.1 µM IAA	4	70	root_5	2.03757	1
day 7	WT	0.1 µM IAA	4	70	root_5	2.20061	4
day 10	WT	0.1 µM IAA	4	70	root_5	2.30953	4
day 14	WT	0.1 µM IAA	4	70	root_5	3.71765	4
day 0	WT	0.1 µM IAA	4	71	root_6	1.76149	0
day 7	WT	0.1 µM IAA	4	71	root_6	1.86326	4
day 10	WT	0.1 µM IAA	4	71	root_6	2.27756	4
day 14	WT	0.1 µM IAA	4	71	root_6	3.94745	4
day 0	WT	0.1 µM IAA	4	72	root_7	2.6809	0
day 7	WT	0.1 µM IAA	4	72	root_7	3.03188	3
day 10	WT	0.1 µM IAA	4	72	root_7	3.38943	4
day 14	WT	0.1 µM IAA	4	72	root_7	5.39327	4
day 0	WT	0.1 µM IAA	5	73	root_0	2.44475	0
day 7	WT	0.1 µM IAA	5	73	root_0	2.70892	3
day 10	WT	0.1 µM IAA	5	73	root_0	3.10463	3
day 14	WT	0.1 µM IAA	5	73	root_0	4.87194	3
day 0	WT	0.1 µM IAA	5	74	root_1	2.65261	0
day 7	WT	0.1 µM IAA	5	74	root_1	2.9752	4
day 10	WT	0.1 µM IAA	5	74	root_1	3.51448	4
day 14	WT	0.1 µM IAA	5	74	root_1	5.07606	4
day 0	WT	0.1 µM IAA	5	75	root_2	2.55103	0
day 7	WT	0.1 µM IAA	5	75	root_2	2.85575	4
day 10	WT	0.1 µM IAA	5	75	root_2	3.14418	4
day 14	WT	0.1 µM IAA	5	75	root_2	3.11019	4
day 0	WT	0.1 µM IAA	5	76	root_3	2.2671	0
day 7	WT	0.1 µM IAA	5	76	root_3	2.95462	2
day 10	WT	0.1 µM IAA	5	76	root_3	4.10224	3
day 14	WT	0.1 µM IAA	5	76	root_3	6.41557	3
day 0	WT	0.1 µM IAA	5	77	root_4	2.40999	0
day 7	WT	0.1 µM IAA	5	77	root_4	2.6974	2
day 10	WT	0.1 µM IAA	5	77	root_4	3.46453	3
day 14	WT	0.1 µM IAA	5	77	root_4	6.19619	3
day 0	WT	0.1 µM IAA	5	78	root_5	2.7913	0
day 7	WT	0.1 µM IAA	5	78	root_5	3.04679	4
day 10	WT	0.1 µM IAA	5	78	root_5	3.29207	4
day 14	WT	0.1 µM IAA	5	78	root_5	4.98352	4
day 0	WT	0.1 µM IAA	5	79	root_6	2.50512	0
day 7	WT	0.1 µM IAA	5	79	root_6	2.96456	3
day 10	WT	0.1 µM IAA	5	79	root_6	3.49607	3
day 14	WT	0.1 µM IAA	5	79	root_6	6.06632	3
day 0	WT	0.1 µM IAA	5	80	root_7	2.40874	1
day 7	WT	0.1 µM IAA	5	80	root_7	2.72257	4
day 10	WT	0.1 µM IAA	5	80	root_7	3.32096	4
day 14	WT	0.1 µM IAA	5	80	root_7	5.33266	5
day 0	WT	1 µM IAA	1	81	root_0	2.2259	0
day 7	WT	1 µM IAA	1	81	root_0	2.32534	3
day 10	WT	1 µM IAA	1	81	root_0	2.6304	3
day 14	WT	1 µM IAA	1	81	root_0	3.74163	3
day 0	WT	1 µM IAA	1	82	root_1	2.88963	0
day 7	WT	1 µM IAA	1	82	root_1	2.93231	5
day 10	WT	1 µM IAA	1	82	root_1	3.19363	5
day 14	WT	1 µM IAA	1	82	root_1	3.85728	4
day 0	WT	1 µM IAA	1	83	root_2	2.25562	0
day 7	WT	1 µM IAA	1	83	root_2	2.34993	5
day 10	WT	1 µM IAA	1	83	root_2	2.55137	5
day 14	WT	1 µM IAA	1	83	root_2	3.37023	5
day 0	WT	1 µM IAA	1	84	root_3	1.91323	0
day 7	WT	1 µM IAA	1	84	root_3	2.02748	2
day 10	WT	1 µM IAA	1	84	root_3	2.39924	3
day 14	WT	1 µM IAA	1	84	root_3	3.66454	3
day 0	WT	1 µM IAA	1	85	root_4	2.16701	0
day 7	WT	1 µM IAA	1	85	root_4	2.23102	4
day 10	WT	1 µM IAA	1	85	root_4	2.56209	4
day 14	WT	1 µM IAA	1	85	root_4	3.90087	4
day 0	WT	1 µM IAA	1	86	root_5	2.18432	0
day 7	WT	1 µM IAA	1	86	root_5	2.27696	4
day 10	WT	1 µM IAA	1	86	root_5	2.87136	5
day 14	WT	1 µM IAA	1	86	root_5	4.3099	5
day 0	WT	1 µM IAA	1	87	root_6	2.55863	0
day 7	WT	1 µM IAA	1	87	root_6	2.64239	5
day 10	WT	1 µM IAA	1	87	root_6	2.86357	5
day 14	WT	1 µM IAA	1	87	root_6	3.76178	5
day 0	WT	1 µM IAA	1	88	root_7	3.02428	0
day 7	WT	1 µM IAA	1	88	root_7	3.10567	7
day 10	WT	1 µM IAA	1	88	root_7	3.36558	7
day 14	WT	1 µM IAA	1	88	root_7	3.83908	7
day 0	WT	1 µM IAA	2	89	root_0	2.50643	1
day 7	WT	1 µM IAA	2	89	root_0	2.62919	5
day 10	WT	1 µM IAA	2	89	root_0	2.86866	6
day 14	WT	1 µM IAA	2	89	root_0	3.3109	5
day 0	WT	1 µM IAA	2	90	root_1	2.21845	0
day 7	WT	1 µM IAA	2	90	root_1	2.43586	3
day 10	WT	1 µM IAA	2	90	root_1	2.79394	3
day 14	WT	1 µM IAA	2	90	root_1	3.76771	3
day 0	WT	1 µM IAA	2	91	root_2	2.23321	0
day 7	WT	1 µM IAA	2	91	root_2	2.30192	4
day 10	WT	1 µM IAA	2	91	root_2	2.56743	4
day 14	WT	1 µM IAA	2	91	root_2	3.35385	4
day 0	WT	1 µM IAA	2	92	root_3	2.33274	0
day 7	WT	1 µM IAA	2	92	root_3	2.4024	6
day 10	WT	1 µM IAA	2	92	root_3	2.53541	7
day 14	WT	1 µM IAA	2	92	root_3	2.99228	7
day 0	WT	1 µM IAA	2	93	root_4	1.81862	0
day 7	WT	1 µM IAA	2	93	root_4	1.88693	5
day 10	WT	1 µM IAA	2	93	root_4	2.03673	5
day 14	WT	1 µM IAA	2	93	root_4	2.96856	5
day 0	WT	1 µM IAA	2	94	root_5	2.19809	1
day 7	WT	1 µM IAA	2	94	root_5	2.33635	1
day 10	WT	1 µM IAA	2	94	root_5	2.50774	2
day 14	WT	1 µM IAA	2	94	root_5	3.17848	4
day 0	WT	1 µM IAA	2	95	root_6	2.76202	0
day 7	WT	1 µM IAA	2	95	root_6	2.82969	2
day 10	WT	1 µM IAA	2	95	root_6	3.11036	4
day 14	WT	1 µM IAA	2	95	root_6	3.89049	4
day 0	WT	1 µM IAA	2	96	root_7	2.23488	0
day 7	WT	1 µM IAA	2	96	root_7	2.28438	3
day 10	WT	1 µM IAA	2	96	root_7	2.51784	3
day 14	WT	1 µM IAA	2	96	root_7	3.5484	3
day 0	WT	1 µM IAA	3	97	root_0	2.49135	0
day 7	WT	1 µM IAA	3	97	root_0	2.60188	4
day 10	WT	1 µM IAA	3	97	root_0	2.90837	5
day 14	WT	1 µM IAA	3	97	root_0	3.69983	5
day 0	WT	1 µM IAA	3	98	root_1	2.67495	0
day 7	WT	1 µM IAA	3	98	root_1	2.73048	5
day 10	WT	1 µM IAA	3	98	root_1	2.98078	5
day 14	WT	1 µM IAA	3	98	root_1	4.09682	5
day 0	WT	1 µM IAA	3	99	root_2	2.62176	0
day 7	WT	1 µM IAA	3	99	root_2	2.69396	5
day 10	WT	1 µM IAA	3	99	root_2	2.96464	5
day 14	WT	1 µM IAA	3	99	root_2	3.85629	5
day 0	WT	1 µM IAA	3	100	root_3	2.62689	0
day 7	WT	1 µM IAA	3	100	root_3	2.74262	4
day 10	WT	1 µM IAA	3	100	root_3	3.08525	4
day 14	WT	1 µM IAA	3	100	root_3	4.1466	4
day 0	WT	1 µM IAA	3	101	root_4	2.42148	0
day 7	WT	1 µM IAA	3	101	root_4	2.49791	4
day 10	WT	1 µM IAA	3	101	root_4	2.75075	4
day 14	WT	1 µM IAA	3	101	root_4	3.86317	4
day 0	WT	1 µM IAA	3	102	root_5	2.62084	1
day 7	WT	1 µM IAA	3	102	root_5	2.67178	4
day 10	WT	1 µM IAA	3	102	root_5	2.9403	4
day 14	WT	1 µM IAA	3	102	root_5	3.73542	4
day 0	WT	1 µM IAA	3	103	root_6	2.36825	0
day 7	WT	1 µM IAA	3	103	root_6	2.40699	3
day 10	WT	1 µM IAA	3	103	root_6	2.61846	3
day 14	WT	1 µM IAA	3	103	root_6	3.99417	3
day 0	WT	1 µM IAA	3	104	root_7	2.68025	0
day 7	WT	1 µM IAA	3	104	root_7	2.72391	6
day 10	WT	1 µM IAA	3	104	root_7	2.95895	6
day 14	WT	1 µM IAA	3	104	root_7	3.64709	6
day 0	WT	1 µM IAA	4	105	root_0	3.14928	0
day 7	WT	1 µM IAA	4	105	root_0	3.29408	6
day 10	WT	1 µM IAA	4	105	root_0	3.45903	6
day 14	WT	1 µM IAA	4	105	root_0	3.95659	6
day 0	WT	1 µM IAA	4	106	root_1	2.63552	0
day 7	WT	1 µM IAA	4	106	root_1	2.79068	5
day 10	WT	1 µM IAA	4	106	root_1	3.09516	5
day 14	WT	1 µM IAA	4	106	root_1	4.31866	5
day 0	WT	1 µM IAA	4	107	root_2	2.69015	0
day 7	WT	1 µM IAA	4	107	root_2	2.80376	7
day 10	WT	1 µM IAA	4	107	root_2	3.01619	7
day 14	WT	1 µM IAA	4	107	root_2	4.01215	7
day 0	WT	1 µM IAA	4	108	root_3	2.94381	0
day 7	WT	1 µM IAA	4	108	root_3	3.02127	7
day 10	WT	1 µM IAA	4	108	root_3	3.25615	7
day 14	WT	1 µM IAA	4	108	root_3	4.59538	7
day 0	WT	1 µM IAA	4	109	root_4	2.82082	0
day 7	WT	1 µM IAA	4	109	root_4	2.91765	6
day 10	WT	1 µM IAA	4	109	root_4	3.07893	7
day 14	WT	1 µM IAA	4	109	root_4	4.01548	7
day 0	WT	1 µM IAA	4	110	root_5	2.50424	0
day 7	WT	1 µM IAA	4	110	root_5	2.57934	4
day 10	WT	1 µM IAA	4	110	root_5	2.75898	6
day 14	WT	1 µM IAA	4	110	root_5	3.61315	6
day 0	WT	1 µM IAA	4	111	root_6	2.64757	1
day 7	WT	1 µM IAA	4	111	root_6	2.72047	7
day 10	WT	1 µM IAA	4	111	root_6	2.93158	7
day 14	WT	1 µM IAA	4	111	root_6	4.08661	7
day 0	WT	1 µM IAA	4	112	root_7	2.91307	0
day 7	WT	1 µM IAA	4	112	root_7	2.9562	6
day 10	WT	1 µM IAA	4	112	root_7	3.06812	6
day 14	WT	1 µM IAA	4	112	root_7	3.62257	6
day 0	WT	1 µM IAA	5	113	root_0	1.83648	0
day 7	WT	1 µM IAA	5	113	root_0	1.48859	3
day 10	WT	1 µM IAA	5	113	root_0	2.45889	3
day 14	WT	1 µM IAA	5	113	root_0	3.49941	3
day 0	WT	1 µM IAA	5	114	root_1	2.08941	0
day 7	WT	1 µM IAA	5	114	root_1	1.4981	6
day 10	WT	1 µM IAA	5	114	root_1	2.42345	7
day 14	WT	1 µM IAA	5	114	root_1	2.87454	7
day 0	WT	1 µM IAA	5	115	root_2	2.26944	1
day 7	WT	1 µM IAA	5	115	root_2	1.62111	5
day 10	WT	1 µM IAA	5	115	root_2	2.42958	5
day 14	WT	1 µM IAA	5	115	root_2	2.70974	5
day 0	WT	1 µM IAA	5	116	root_3	1.88485	1
day 7	WT	1 µM IAA	5	116	root_3	1.39833	5
day 10	WT	1 µM IAA	5	116	root_3	2.14529	5
day 14	WT	1 µM IAA	5	116	root_3	2.88708	6
day 0	WT	1 µM IAA	5	117	root_4	2.91675	0
day 7	WT	1 µM IAA	5	117	root_4	2.09105	7
day 10	WT	1 µM IAA	5	117	root_4	3.16175	9
day 14	WT	1 µM IAA	5	117	root_4	3.86992	9
day 0	WT	1 µM IAA	5	118	root_5	1.9295	1
day 7	WT	1 µM IAA	5	118	root_5	1.44312	2
day 10	WT	1 µM IAA	5	118	root_5	2.414	2
day 14	WT	1 µM IAA	5	118	root_5	4.10007	3
day 0	WT	1 µM IAA	5	119	root_6	3.08143	0
day 7	WT	1 µM IAA	5	119	root_6	2.21941	6
day 10	WT	1 µM IAA	5	119	root_6	3.46588	6
day 14	WT	1 µM IAA	5	119	root_6	4.42935	6
day 0	WT	1 µM IAA	5	120	root_7	2.22056	0
day 7	WT	1 µM IAA	5	120	root_7	1.62002	5
day 10	WT	1 µM IAA	5	120	root_7	2.63976	4
day 14	WT	1 µM IAA	5	120	root_7	4.10032	4
day 0	WT	5 µM IAA	1	121	root_0	2.22256	0
day 7	WT	5 µM IAA	1	121	root_0	2.30047	8
day 10	WT	5 µM IAA	1	121	root_0	2.37031	8
day 14	WT	5 µM IAA	1	121	root_0	2.52761	8
day 0	WT	5 µM IAA	1	122	root_1	2.37712	0
day 7	WT	5 µM IAA	1	122	root_1	2.37712	5
day 10	WT	5 µM IAA	1	122	root_1	2.37712	10
day 14	WT	5 µM IAA	1	122	root_1	2.45169	10
day 0	WT	5 µM IAA	1	123	root_2	2.55944	0
day 7	WT	5 µM IAA	1	123	root_2	2.59511	7
day 10	WT	5 µM IAA	1	123	root_2	2.61908	8
day 14	WT	5 µM IAA	1	123	root_2	2.73041	8
day 0	WT	5 µM IAA	1	124	root_3	2.67469	0
day 7	WT	5 µM IAA	1	124	root_3	2.75081	7
day 10	WT	5 µM IAA	1	124	root_3	2.84542	9
day 14	WT	5 µM IAA	1	124	root_3	2.98665	9
day 0	WT	5 µM IAA	1	125	root_4	1.88829	0
day 7	WT	5 µM IAA	1	125	root_4	1.90872	9
day 10	WT	5 µM IAA	1	125	root_4	2.00815	9
day 14	WT	5 µM IAA	1	125	root_4	2.57402	9
day 0	WT	5 µM IAA	1	126	root_5	2.38162	0
day 7	WT	5 µM IAA	1	126	root_5	2.41378	9
day 10	WT	5 µM IAA	1	126	root_5	2.53067	11
day 14	WT	5 µM IAA	1	126	root_5	2.67573	11
day 0	WT	5 µM IAA	1	127	root_6	2.98224	1
day 7	WT	5 µM IAA	1	127	root_6	3.15278	9
day 10	WT	5 µM IAA	1	127	root_6	3.22154	8
day 14	WT	5 µM IAA	1	127	root_6	3.37959	7
day 0	WT	5 µM IAA	1	128	root_7	2.59835	0
day 7	WT	5 µM IAA	1	128	root_7	2.62815	9
day 10	WT	5 µM IAA	1	128	root_7	2.69551	10
day 14	WT	5 µM IAA	1	128	root_7	2.80699	10
day 0	WT	5 µM IAA	2	129	root_0	2.31838	0
day 7	WT	5 µM IAA	2	129	root_0	2.418	7
day 10	WT	5 µM IAA	2	129	root_0	2.50705	9
day 14	WT	5 µM IAA	2	129	root_0	2.62551	9
day 0	WT	5 µM IAA	2	130	root_1	2.34348	1
day 7	WT	5 µM IAA	2	130	root_1	2.42696	8
day 10	WT	5 µM IAA	2	130	root_1	2.47581	9
day 14	WT	5 µM IAA	2	130	root_1	2.59587	9
day 0	WT	5 µM IAA	2	131	root_2	2.55389	0
day 7	WT	5 µM IAA	2	131	root_2	2.59444	8
day 10	WT	5 µM IAA	2	131	root_2	2.65713	10
day 14	WT	5 µM IAA	2	131	root_2	2.71763	10
day 0	WT	5 µM IAA	2	132	root_3	2.16028	1
day 7	WT	5 µM IAA	2	132	root_3	2.20328	5
day 10	WT	5 µM IAA	2	132	root_3	2.24716	6
day 14	WT	5 µM IAA	2	132	root_3	2.45273	6
day 0	WT	5 µM IAA	2	133	root_4	2.88179	0
day 7	WT	5 µM IAA	2	133	root_4	3.09351	10
day 10	WT	5 µM IAA	2	133	root_4	3.16341	12
day 14	WT	5 µM IAA	2	133	root_4	3.224	12
day 0	WT	5 µM IAA	2	134	root_5	2.54058	0
day 7	WT	5 µM IAA	2	134	root_5	2.63135	7
day 10	WT	5 µM IAA	2	134	root_5	2.70186	11
day 14	WT	5 µM IAA	2	134	root_5	2.76024	11
day 0	WT	5 µM IAA	2	135	root_6	2.14326	0
day 7	WT	5 µM IAA	2	135	root_6	2.20726	5
day 10	WT	5 µM IAA	2	135	root_6	2.28258	5
day 14	WT	5 µM IAA	2	135	root_6	2.42469	5
day 0	WT	5 µM IAA	2	136	root_7	2.47373	0
day 7	WT	5 µM IAA	2	136	root_7	2.50272	7
day 10	WT	5 µM IAA	2	136	root_7	2.59652	7
day 14	WT	5 µM IAA	2	136	root_7	2.74918	7
day 0	WT	5 µM IAA	3	137	root_0	1.41752	0
day 7	WT	5 µM IAA	3	137	root_0	1.57458	5
day 10	WT	5 µM IAA	3	137	root_0	1.66777	6
day 14	WT	5 µM IAA	3	137	root_0	1.76057	6
day 0	WT	5 µM IAA	3	138	root_1	2.37939	0
day 7	WT	5 µM IAA	3	138	root_1	2.51797	5
day 10	WT	5 µM IAA	3	138	root_1	2.57434	7
day 14	WT	5 µM IAA	3	138	root_1	2.63044	7
day 0	WT	5 µM IAA	3	139	root_2	2.07369	0
day 7	WT	5 µM IAA	3	139	root_2	2.14231	5
day 10	WT	5 µM IAA	3	139	root_2	2.20588	5
day 14	WT	5 µM IAA	3	139	root_2	2.27238	5
day 0	WT	5 µM IAA	3	140	root_3	2.57547	1
day 7	WT	5 µM IAA	3	140	root_3	2.68058	8
day 10	WT	5 µM IAA	3	140	root_3	2.72022	10
day 14	WT	5 µM IAA	3	140	root_3	2.82359	10
day 0	WT	5 µM IAA	3	141	root_4	2.24835	1
day 7	WT	5 µM IAA	3	141	root_4	2.39297	7
day 10	WT	5 µM IAA	3	141	root_4	2.57615	7
day 14	WT	5 µM IAA	3	141	root_4	2.76673	7
day 0	WT	5 µM IAA	3	142	root_5	2.11825	0
day 7	WT	5 µM IAA	3	142	root_5	2.16886	7
day 10	WT	5 µM IAA	3	142	root_5	2.20916	7
day 14	WT	5 µM IAA	3	142	root_5	2.34673	7
day 0	WT	5 µM IAA	3	143	root_6	2.47281	0
day 7	WT	5 µM IAA	3	143	root_6	2.58501	4
day 10	WT	5 µM IAA	3	143	root_6	2.62262	8
day 14	WT	5 µM IAA	3	143	root_6	2.6632	8
day 0	WT	5 µM IAA	3	144	root_7_lat1	2.31961	0
day 7	WT	5 µM IAA	3	144	root_7_lat1	2.3713	5
day 10	WT	5 µM IAA	3	144	root_7_lat1	2.40439	5
day 14	WT	5 µM IAA	3	144	root_7_lat1	2.50549	5
day 0	WT	5 µM IAA	4	145	root_0	2.4185	1
day 7	WT	5 µM IAA	4	145	root_0	2.46248	5
day 10	WT	5 µM IAA	4	145	root_0	2.51604	8
day 14	WT	5 µM IAA	4	145	root_0	2.6436	8
day 0	WT	5 µM IAA	4	146	root_1	1.99791	0
day 7	WT	5 µM IAA	4	146	root_1	2.01907	7
day 10	WT	5 µM IAA	4	146	root_1	2.04648	9
day 14	WT	5 µM IAA	4	146	root_1	2.16913	9
day 0	WT	5 µM IAA	4	147	root_2	2.4793	1
day 7	WT	5 µM IAA	4	147	root_2	2.56545	10
day 10	WT	5 µM IAA	4	147	root_2	2.58486	11
day 14	WT	5 µM IAA	4	147	root_2	2.73772	11
day 0	WT	5 µM IAA	4	148	root_3	2.2151	0
day 7	WT	5 µM IAA	4	148	root_3	2.23505	5
day 10	WT	5 µM IAA	4	148	root_3	2.27592	9
day 14	WT	5 µM IAA	4	148	root_3	2.36458	9
day 0	WT	5 µM IAA	4	149	root_4	2.56257	0
day 7	WT	5 µM IAA	4	149	root_4	2.66487	5
day 10	WT	5 µM IAA	4	149	root_4	2.69565	9
day 14	WT	5 µM IAA	4	149	root_4	2.75702	10
day 0	WT	5 µM IAA	4	150	root_5	2.34304	0
day 7	WT	5 µM IAA	4	150	root_5	2.43275	7
day 10	WT	5 µM IAA	4	150	root_5	2.47338	6
day 14	WT	5 µM IAA	4	150	root_5	2.57322	7
day 0	WT	5 µM IAA	4	151	root_6	2.56604	0
day 7	WT	5 µM IAA	4	151	root_6	2.6346	9
day 10	WT	5 µM IAA	4	151	root_6	2.67898	10
day 14	WT	5 µM IAA	4	151	root_6	2.81001	9
day 0	WT	5 µM IAA	4	152	root_7	2.16553	1
day 7	WT	5 µM IAA	4	152	root_7	2.18073	6
day 10	WT	5 µM IAA	4	152	root_7	2.23676	7
day 14	WT	5 µM IAA	4	152	root_7	2.40149	7
day 0	WT	5 µM IAA	5	153	root_0	2.89887	0
day 7	WT	5 µM IAA	5	153	root_0	2.94858	7
day 10	WT	5 µM IAA	5	153	root_0	3.13128	8
day 14	WT	5 µM IAA	5	153	root_0	3.2698	8
day 0	WT	5 µM IAA	5	154	root_1	2.5506	0
day 7	WT	5 µM IAA	5	154	root_1	2.64008	7
day 10	WT	5 µM IAA	5	154	root_1	2.82638	10
day 14	WT	5 µM IAA	5	154	root_1	2.95529	10
day 0	WT	5 µM IAA	5	155	root_2	2.84607	0
day 7	WT	5 µM IAA	5	155	root_2	2.9398	8
day 10	WT	5 µM IAA	5	155	root_2	3.07034	8
day 14	WT	5 µM IAA	5	155	root_2	3.22582	8
day 0	WT	5 µM IAA	5	156	root_3	1.78867	0
day 7	WT	5 µM IAA	5	156	root_3	1.82798	7
day 10	WT	5 µM IAA	5	156	root_3	1.92316	7
day 14	WT	5 µM IAA	5	156	root_3	2.05639	7
day 0	WT	5 µM IAA	5	157	root_4	2.1169	0
day 7	WT	5 µM IAA	5	157	root_4	2.33146	5
day 10	WT	5 µM IAA	5	157	root_4	2.42574	6
day 14	WT	5 µM IAA	5	157	root_4	2.54486	7
day 0	WT	5 µM IAA	5	158	root_5	2.2403	0
day 7	WT	5 µM IAA	5	158	root_5	2.43779	4
day 10	WT	5 µM IAA	5	158	root_5	2.5226	7
day 14	WT	5 µM IAA	5	158	root_5	2.73323	7
day 0	WT	5 µM IAA	5	159	root_6	2.48552	0
day 7	WT	5 µM IAA	5	159	root_6	2.62169	7
day 10	WT	5 µM IAA	5	159	root_6	2.74904	7
day 14	WT	5 µM IAA	5	159	root_6	3.02072	7
day 0	WT	5 µM IAA	5	160	root_7	2.29325	0
day 7	WT	5 µM IAA	5	160	root_7	2.33494	6
day 10	WT	5 µM IAA	5	160	root_7	2.42734	7
day 14	WT	5 µM IAA	5	160	root_7	2.47653	7
day 0	WT	10 µM IAA	1	161	root_0	2.6889	0
day 7	WT	10 µM IAA	1	161	root_0	3.00494	10
day 10	WT	10 µM IAA	1	161	root_0	3.00494	11
day 14	WT	10 µM IAA	1	161	root_0	3.08791	10
day 0	WT	10 µM IAA	1	162	root_1	3.15998	0
day 7	WT	10 µM IAA	1	162	root_1	3.27513	8
day 10	WT	10 µM IAA	1	162	root_1	3.35715	10
day 14	WT	10 µM IAA	1	162	root_1	3.41931	11
day 0	WT	10 µM IAA	1	163	root_2	2.3549	0
day 7	WT	10 µM IAA	1	163	root_2	2.51578	7
day 10	WT	10 µM IAA	1	163	root_2	2.51578	7
day 14	WT	10 µM IAA	1	163	root_2	2.6014	7
day 0	WT	10 µM IAA	1	164	root_3	1.87897	0
day 7	WT	10 µM IAA	1	164	root_3	2.04267	4
day 10	WT	10 µM IAA	1	164	root_3	2.0697	5
day 14	WT	10 µM IAA	1	164	root_3	2.17083	5
day 0	WT	10 µM IAA	1	165	root_4	1.8068	0
day 7	WT	10 µM IAA	1	165	root_4	1.89776	7
day 10	WT	10 µM IAA	1	165	root_4	1.89776	8
day 14	WT	10 µM IAA	1	165	root_4	1.98534	8
day 0	WT	10 µM IAA	1	166	root_5	1.91504	0
day 7	WT	10 µM IAA	1	166	root_5	2.051	7
day 10	WT	10 µM IAA	1	166	root_5	2.0646	8
day 14	WT	10 µM IAA	1	166	root_5	2.14944	8
day 0	WT	10 µM IAA	1	167	root_6	2.86609	0
day 7	WT	10 µM IAA	1	167	root_6	2.93325	6
day 10	WT	10 µM IAA	1	167	root_6	2.93325	8
day 14	WT	10 µM IAA	1	167	root_6	3.00409	8
day 0	WT	10 µM IAA	1	168	root_7	1.46325	0
day 7	WT	10 µM IAA	1	168	root_7	1.64735	4
day 10	WT	10 µM IAA	1	168	root_7	1.68392	7
day 14	WT	10 µM IAA	1	168	root_7	1.79608	8
day 0	WT	10 µM IAA	2	169	root_0	2.89992	0
day 7	WT	10 µM IAA	2	169	root_0	3.27235	9
day 10	WT	10 µM IAA	2	169	root_0	3.28728	11
day 14	WT	10 µM IAA	2	169	root_0	3.28728	12
day 0	WT	10 µM IAA	2	170	root_1	2.72425	0
day 7	WT	10 µM IAA	2	170	root_1	2.84058	10
day 10	WT	10 µM IAA	2	170	root_1	2.87303	15
day 14	WT	10 µM IAA	2	170	root_1	2.89391	14
day 0	WT	10 µM IAA	2	171	root_2	2.00675	0
day 7	WT	10 µM IAA	2	171	root_2	2.16478	7
day 10	WT	10 µM IAA	2	171	root_2	2.21124	9
day 14	WT	10 µM IAA	2	171	root_2	2.29232	9
day 0	WT	10 µM IAA	2	172	root_3	2.21541	0
day 7	WT	10 µM IAA	2	172	root_3	2.35444	8
day 10	WT	10 µM IAA	2	172	root_3	2.42206	11
day 14	WT	10 µM IAA	2	172	root_3	2.50667	11
day 0	WT	10 µM IAA	2	173	root_4	3.09433	0
day 7	WT	10 µM IAA	2	173	root_4	3.16544	12
day 10	WT	10 µM IAA	2	173	root_4	3.27258	14
day 14	WT	10 µM IAA	2	173	root_4	3.28716	14
day 0	WT	10 µM IAA	2	174	root_5	2.8271	0
day 7	WT	10 µM IAA	2	174	root_5	2.84556	8
day 10	WT	10 µM IAA	2	174	root_5	2.92642	9
day 14	WT	10 µM IAA	2	174	root_5	3.00105	9
day 0	WT	10 µM IAA	2	175	root_6	2.54341	0
day 7	WT	10 µM IAA	2	175	root_6	2.60769	8
day 10	WT	10 µM IAA	2	175	root_6	2.73234	13
day 14	WT	10 µM IAA	2	175	root_6	2.77975	13
day 0	WT	10 µM IAA	2	176	root_7	1.89388	0
day 7	WT	10 µM IAA	2	176	root_7	1.9238	10
day 10	WT	10 µM IAA	2	176	root_7	2.07156	13
day 14	WT	10 µM IAA	2	176	root_7	2.1999	13
day 0	WT	10 µM IAA	3	177	root_0	2.51148	1
day 7	WT	10 µM IAA	3	177	root_0	2.52047	17
day 10	WT	10 µM IAA	3	177	root_0	2.69761	24
day 14	WT	10 µM IAA	3	177	root_0	2.7295	24
day 0	WT	10 µM IAA	3	178	root_1	2.63722	0
day 7	WT	10 µM IAA	3	178	root_1	2.73278	13
day 10	WT	10 µM IAA	3	178	root_1	2.89128	14
day 14	WT	10 µM IAA	3	178	root_1	2.90938	15
day 0	WT	10 µM IAA	3	179	root_2	1.83054	0
day 7	WT	10 µM IAA	3	179	root_2	1.96857	11
day 10	WT	10 µM IAA	3	179	root_2	2.11457	13
day 14	WT	10 µM IAA	3	179	root_2	2.20049	13
day 0	WT	10 µM IAA	3	180	root_3	3.02641	0
day 7	WT	10 µM IAA	3	180	root_3	3.16578	11
day 10	WT	10 µM IAA	3	180	root_3	3.28928	14
day 14	WT	10 µM IAA	3	180	root_3	3.31743	14
day 0	WT	10 µM IAA	3	181	root_4	2.48107	0
day 7	WT	10 µM IAA	3	181	root_4	2.6278	8
day 10	WT	10 µM IAA	3	181	root_4	2.72151	9
day 14	WT	10 µM IAA	3	181	root_4	2.77998	9
day 0	WT	10 µM IAA	3	182	root_5	2.93342	0
day 7	WT	10 µM IAA	3	182	root_5	3.10841	10
day 10	WT	10 µM IAA	3	182	root_5	3.19981	10
day 14	WT	10 µM IAA	3	182	root_5	3.24592	10
day 0	WT	10 µM IAA	3	183	root_6	1.7428	0
day 7	WT	10 µM IAA	3	183	root_6	1.8456	7
day 10	WT	10 µM IAA	3	183	root_6	1.93955	10
day 14	WT	10 µM IAA	3	183	root_6	2.05352	10
day 0	WT	10 µM IAA	3	184	root_7	2.24603	0
day 7	WT	10 µM IAA	3	184	root_7	2.36244	8
day 10	WT	10 µM IAA	3	184	root_7	2.41839	9
day 14	WT	10 µM IAA	3	184	root_7	2.47625	9
day 0	WT	10 µM IAA	4	185	root_0	2.62028	0
day 7	WT	10 µM IAA	4	185	root_0	2.71457	10
day 10	WT	10 µM IAA	4	185	root_0	2.71457	11
day 14	WT	10 µM IAA	4	185	root_0	2.7393	11
day 0	WT	10 µM IAA	4	186	root_1	1.91986	0
day 7	WT	10 µM IAA	4	186	root_1	2.13348	6
day 10	WT	10 µM IAA	4	186	root_1	2.1526	8
day 14	WT	10 µM IAA	4	186	root_1	2.26285	7
day 0	WT	10 µM IAA	4	187	root_2	2.00232	0
day 7	WT	10 µM IAA	4	187	root_2	2.10481	11
day 10	WT	10 µM IAA	4	187	root_2	2.14899	13
day 14	WT	10 µM IAA	4	187	root_2	2.24161	10
day 0	WT	10 µM IAA	4	188	root_3	2.33869	0
day 7	WT	10 µM IAA	4	188	root_3	2.42298	11
day 10	WT	10 µM IAA	4	188	root_3	2.47885	13
day 14	WT	10 µM IAA	4	188	root_3	2.5611	13
day 0	WT	10 µM IAA	4	189	root_4	1.50155	0
day 7	WT	10 µM IAA	4	189	root_4	1.54339	7
day 10	WT	10 µM IAA	4	189	root_4	1.6214	11
day 14	WT	10 µM IAA	4	189	root_4	1.70529	11
day 0	WT	10 µM IAA	4	190	root_5	2.25029	0
day 7	WT	10 µM IAA	4	190	root_5	2.44217	10
day 10	WT	10 µM IAA	4	190	root_5	2.52561	12
day 14	WT	10 µM IAA	4	190	root_5	2.55946	12
day 0	WT	10 µM IAA	4	191	root_6	1.95594	1
day 7	WT	10 µM IAA	4	191	root_6	2.0995	8
day 10	WT	10 µM IAA	4	191	root_6	2.19121	11
day 14	WT	10 µM IAA	4	191	root_6	2.25101	10
day 0	WT	10 µM IAA	4	192	root_7	2.5733	1
day 7	WT	10 µM IAA	4	192	root_7	2.5733	13
day 10	WT	10 µM IAA	4	192	root_7	2.66337	18
day 14	WT	10 µM IAA	4	192	root_7	2.69987	17
day 0	WT	10 µM IAA	5	193	root_0	1.76276	0
day 7	WT	10 µM IAA	5	193	root_0	2.0993	8
day 10	WT	10 µM IAA	5	193	root_0	2.14262	11
day 14	WT	10 µM IAA	5	193	root_0	2.17478	11
day 0	WT	10 µM IAA	5	194	root_1	2.67488	1
day 7	WT	10 µM IAA	5	194	root_1	3.26699	4
day 10	WT	10 µM IAA	5	194	root_1	3.36877	6
day 14	WT	10 µM IAA	5	194	root_1	3.42573	6
day 0	WT	10 µM IAA	5	195	root_2	3.33826	0
day 7	WT	10 µM IAA	5	195	root_2	3.53096	7
day 10	WT	10 µM IAA	5	195	root_2	3.58469	7
day 14	WT	10 µM IAA	5	195	root_2	3.6776	7
day 0	WT	10 µM IAA	5	196	root_3	2.06719	0
day 7	WT	10 µM IAA	5	196	root_3	2.28807	5
day 10	WT	10 µM IAA	5	196	root_3	2.37043	6
day 14	WT	10 µM IAA	5	196	root_3	2.43929	6
day 0	WT	10 µM IAA	5	197	root_4	2.46635	1
day 7	WT	10 µM IAA	5	197	root_4	2.5948	7
day 10	WT	10 µM IAA	5	197	root_4	2.65651	7
day 14	WT	10 µM IAA	5	197	root_4	2.70149	7
day 0	WT	10 µM IAA	5	198	root_5	3.2329	0
day 7	WT	10 µM IAA	5	198	root_5	3.35331	8
day 10	WT	10 µM IAA	5	198	root_5	3.45828	9
day 14	WT	10 µM IAA	5	198	root_5	3.54582	9
day 0	WT	10 µM IAA	5	199	root_6	1.75235	0
day 7	WT	10 µM IAA	5	199	root_6	1.90367	10
day 10	WT	10 µM IAA	5	199	root_6	1.9538	14
day 14	WT	10 µM IAA	5	199	root_6	2.08104	14
day 0	WT	10 µM IAA	5	200	root_7	2.49705	0
day 7	WT	10 µM IAA	5	200	root_7	2.6568	11
day 10	WT	10 µM IAA	5	200	root_7	2.7387	12
day 14	WT	10 µM IAA	5	200	root_7	2.80649	12

[truncated: 7 more sheets: Fig. 4D and S8, Fig. 5 , Fig. S9, Fig.  S10A-F and S11A-C, Fig. 6, S10G-I, S11D-I, Fig. S12 A-F, Fig. S12 G-L]
